# Supplementary material for: A functional bacteria-derived restriction modification system in the mitochondrion of a heterotrophic protist
Source: PLoS Biol. 2021 Apr 23;19(4):e3001126. doi: 10.1371/journal.pbio.3001126 (PMC8099122; doi:10.1371/journal.pbio.3001126)
Supplement: S1 Data — Table of all BLASTN hits over 100-bp, with identity scores over 95%. Hits highlighted in grey align with the near-identical regions that flank the HpaII/HpaII-CM RM system; as such, these align with the 5′ of both hpaII CM and mutH CM, so cannot be attributed to either gene. CM, cytosine methyltransferase; OGA, Ocean Gene Atlas. (XLSX) [file pbio.3001126.s008.xlsx]

## Sheet: S1 Data
S1 Data
Data from BLASTN search against the Ocean Gene Atlas (retrieved December 2020).
hpaII
		At 95% ID cut-off
#Database_queried : OM-RGC_v2_metaT		No hits
#Database_queried : MATOU_v1_metaT		2 hits
#Tool_used : blastn
#Threshold : 1E-10
#Normalization : pertotal
query_id	subject_id	pct_identity	aln_length	n_of_mismatches	gap_openings	q_start	q_end	s_start	s_end	e_value	bit_score	Sequence
hpaII	MATOU-v1_80992530	99.398	332	2	0	550	881	1	332	1.57e-168	603	>MATOU-v1_80992530 ATAAAGGATAGAGTTGGTTCTGTTTTATCGCTAGGTGGTGAGTTTGAATTTGTTAGAGTTGAGAGCTCTATATTTTTAAATAATTTGGTTCTGATAGATAGTAGACTGCCAGAAATTTTGTCGAAGCTAGTTTACGAATATTACCTGGGTAATAGCGATTCGAAGATTTCGAGTTTAGTTGAAGCAATCACTAATAAAAATCCTCTAAACTATGATAACGATGCTTCCCAAGAAGTTTATAAGTACAAGGTCAAACGTTTTTTAATCGAGGTTACGTTGGGATTAGTACCTTCCGTCATTTGGACTGGTCGGCGTGATGCAGCTGGTTGTTT
hpaII	MATOU-v1_103701088	100	264	0	0	765	1028	264	1	4.59e-134	488	>MATOU-v1_103701088 CTTCCACCATCGCCTTTATACAACGAGCCAAAACTATGCCTACTCGTACTCCCTGTCTCCAACTTTAAGTTATCAAATAAATAACTCTCAAAAGCGACCCTATCATAAGAAGAATAACACAAAATTTCACCATCTGTTTTTACAAATAAACAACCAGCTGCATCACGCCGACCAGTCCAAATGACGGAAGGTACTAATCCCAACGTAACCTCGATTAAAAAACGTTTGACCTTGTACTTATAAACTTCTTGGGAAGCGTCGTTA
hpaII CM
		At 95% ID cut-off
#Database_queried : OM-RGC_v2_metaT		No hits
#Database_queried : MATOU_v1_metaT		1 hit
#Tool_used : blastn
#Threshold : 1E-10
#Normalization : pertotal
query_id	subject_id	pct_identity	aln_length	n_of_mismatches	gap_openings	q_start	q_end	s_start	s_end	e_value	bit_score	Sequence
hpaII CM	MATOU-v1_81394019	96.491	114	4	0	1	114	115	2	5.55e-44	189	>MATOU-v1_81394019 CAGCCTCTAAAGAAAGAAACTCCTTTCTCCCAACACGCTTCTTTCTATCATCCAAAGTAATTTTATAAAAATAGCCCTTAGGCGTTGTGTAAACTGATTTAACTCTTTCGTGCATACAATATTTTATTCTTTTTGGTTAATTCAAATTGGTCCAAATCATTTCTCAAGCAACCCAACCCAACCCAACAAGCACAAGAGAGACAAGAGTCGAACTTGTACTAACGGTTTTGGAGACCGGCGATCTACCATTAATCTACTCTCTCTCCATGT
mutH CM
		At 95% ID cut-off
#Database_queried : OM-RGC_v2_metaT		1 hit
#Tool_used : blastn
#Threshold : 1E-10
#Normalization : percent
query_id	subject_id	pct_identity	aln_length	n_of_mismatches	gap_openings	q_start	q_end	s_start	s_end	e_value	bit_score	Sequence
mutH_CM	OM-RGC.v2.002641667	95.451	1385	63	0	1	1385	1	1385	0	2209	>OM-RGC.v2.002641667 ATGCAAGAAAAAGTTAAATCAGTTTATACAACGCCTAAGGGCTATTTTTATAAAATTACTTTGGATAATAAAAAGAAACGTATTAACAAAAAAGAGTTTCTTTCTTTAGAGGCTTGTTTTACGTCGGAGCGTGATTGTGGATTGTCTGGTGCTTCTGCGAAGTTCGAGAAAATAAGAGTAGTAGAATTGTTTGCAGGAGTCGGAGGTTTTCGTCTTGGACTTGAAAAAAGCGATTACGAAATTGTTTGGAGTAATCAATGGGAACCTTCAACAAAAATGCAACACGCTTCGAAAGTTTATGAAGCTCGTTTTGGAAAAGAAAATCACTCAAACGAAGATATAAACGAAGTTATAACAAGAAATGTTGAGGAAGTACCA…
		At 95% ID cut-off
#Database_queried : MATOU_v1_metaT		5 hits
#Tool_used : blastn
#Threshold : 1E-10
#Normalization : pertotal
query_id	subject_id	pct_identity	aln_length	n_of_mismatches	gap_openings	q_start	q_end	s_start	s_end	e_value	bit_score	Sequence
mutH_CM	MATOU-v1_38235752	99.415	513	3	0	437	949	513	1	0	931	>MATOU-v1_38235752 ACTTTGACTTCGTTTTTGTTGTAAAAACTTTACCTTTTATAAATAAACCCGCGTTTTGAAAAAATGATAATTTTCCATTTTTATTAAAATTAGCAGCTATTTCTACTAAACTTCCTTTTAATTCAACCTCTTGAATTGAAGTTGTTTTCAAAACAGGAAAAGCATTTGCAATAGTTCCTTCTTCCGTCAGCCAATTTATTTCCTTAGACTTTTGAAGTCGTTTGTAAACTTCTGTAGACTTGTGATAGCCAATTATAAAAACTCTTTTTCGCCTCTGTGGCATTCCATATTCCGCTGCATTTATTACTCGCCATTCTAACGCATAGCCTAAATTATTTAAACTTTGCAACATTACAGCGAAGTCGCGTCCTCTTTGTTTC…
mutH_CM	MATOU-v1_101891739	99.034	414	2	2	847	1259	1	413	0	741	>MATOU-v1_101891739 GAAATAGCTGCTAATTTTAATAAAAATGGAAAATTATCGTTTTTTCAAAACGCGGGTTTATTTATAAAAGGTAAAGTTTTTACAACAAAAACGAAGCCAAAGTATGATGGTGAGAATGCTGTTTTAGCAGATGTTTTGGAACAAGGAGAAGTCATTTCTGACTTTTTTTATTGATGAAAACGACAAATCAAATGGGAATATTTAAAAGGAGCTAAAACCATTGAACGCAAATCAGCAAGTGGTTTTATATACGAATATTCAGAAGGTGGAATGATTTATCCAGATTCTTTAAGTAATGCTTCAAGTACCATAATAACAGGAGAGGGTGGAAAGTCGCCTTCACGATTTAAATACGTGATTGTTTCTAGTAAAGGTTTGC…
mutH_CM	MATOU-v1_37252206	100	279	0	0	1040	1318	279	1	2.79e-142	516	>MATOU-v1_37252206 AAAAGGCACGTTTTACGTCTGGAATTCCATTTAATTTGGTATGATTATCTGGAAACATATTTAGTCGCTCTAACTCAATCGGCGTCAATCTTCGCAAACCTTTACTAGAAACAATCACGTGTTTAAATCGTGAAGGCGACTTTCCACCCTCTCCTGTTATTATGGTTCTTGAAGCATTACTTAAAGAATCTGGATAAATCATTCCACCTTCTGAATATTCGTATATAAAACCACTTGCTGATTTGCGTTCAATGGTTTTAGCTCCTTTTAAATATTCCCCCATGT
mutH_CM	MATOU-v1_38403713	99.59	244	1	0	1128	1371	1	244	3.71e-121	446	>MATOU-v1_38403713 AGATTCTTTAAGTAATGCTTCAAGAACCATAATAACAGGAGAGGGTGGAAAGTCGCCTTCACGATTTAAACACGTGATTGTTTCTAGTAAAGGTTTGCGAAGATTGACGCCGATTGAGTTAGAGCGACTAAATATGTTTCCAGATAATCATACCAAATTAAATGGAATTACAGACGTAAAACGTGCCTTTTTTATGGGAAATGCTTTAGTCGTTGGTGTGATTGAACGAATTGGAAACAAATTG
mutH_CM	MATOU-v1_81394019	96.491	114	4	0	1	114	115	2	6.9e-44	189	>MATOU-v1_81394019 CAGCCTCTAAAGAAAGAAACTCCTTTCTCCCAACACGCTTCTTTCTATCATCCAAAGTAATTTTATAAAAATAGCCCTTAGGCGTTGTGTAAACTGATTTAACTCTTTCGTGCATACAATATTTTATTCTTTTTGGTTAATTCAAATTGGTCCAAATCATTTCTCAAGCAACCCAACCCAACCCAACAAGCACAAGAGAGACAAGAGTCGAACTTGTACTAACGGTTTTGGAGACCGGCGATCTACCATTAATCTACTCTCTCTCCATGT
mutH
		At 95% ID cut-off
#Database_queried : OM-RGC_v2_metaT		No hits
#Database_queried : MATOU_v1_metaT		No hits
