# Supplementary material for: A functional bacteria-derived restriction modification system in the mitochondrion of a heterotrophic protist
Source: PLoS Biol. 2021 Apr 23;19(4):e3001126. doi: 10.1371/journal.pbio.3001126 (PMC8099122; doi:10.1371/journal.pbio.3001126)
Supplement: S2 Data — Frequency of each amino acid codon for each of the Kat4-HpaII RM, the conserved protein-coding gene repertoire of the Kat4 mtDNA, and the Algibacter-HpaII RM. A Fisher exact test was used to compare codon usage frequencies for each pairwise comparison; p-values are displayed beneath each amino acid. CM, cytosine methyltransferase; mtDNA, mitochondrial DNA. (XLSX) [file pbio.3001126.s009.xlsx]

## Sheet: S2 Data
S2 Data
Codon usage frequency data for proteins encoded by the Kat4 and Algibacter HpaII and HpaII-CM selfish elements, and the ancestral Kat4 mitochondrial proteins.
Pairwise comparison 1							Pairwise comparison 2							Pairwise comparison 3
		Kat4 mtDNA		Algibacter-HpaII-CM/HpaII					Kat-HpaII-CM/HpaII		Algibacter-HpaII-CM/HpaII					Kat4 mtDNA		Kat-HpaII-CM/HpaII
		26853 residues		2346 residues					2202 residues		2346 residues					26853 residues		2202 residues
Amino acid	Codon	Number	Fraction	Number	Fraction		Amino acid	Codon	Number	Fraction	Number	Fraction		Amino acid	Codon	Number	Fraction	Number	Fraction
Ala	GCG	129	0.26	1	0.03		Ala	GCG	8	0.27	1	0.03		Ala	GCG	129	0.26	8	0.27
Ala	GCA	107	0.22	18	0.51		Ala	GCA	8	0.27	18	0.51		Ala	GCA	107	0.22	8	0.27
Ala	GCT	211	0.43	14	0.4		Ala	GCT	13	0.43	14	0.4		Ala	GCT	211	0.43	13	0.43
Ala	GCC	46	0.09	2	0.06		Ala	GCC	1	0.03	2	0.06		Ala	GCC	46	0.09	1	0.03
		p = 0.0001554							p = 0.0168							p = 0.7438
Cys	TGT	110	0.87	6	1		Cys	TGT	9	0.9	6	1		Cys	TGT	110	0.87	9	0.9
Cys	TGC	17	0.13	0	0		Cys	TGC	1	0.1	0	0		Cys	TGC	17	0.13	1	0.1
		p = 1							p = 1							p = 1
Asp	GAT	218	0.74	25	0.69		Asp	GAT	31	0.91	25	0.69		Asp	GAT	218	0.74	31	0.91
Asp	GAC	76	0.26	11	0.31		Asp	GAC	3	0.09	11	0.31		Asp	GAC	76	0.26	3	0.09
		p = 0.5509							p = 0.0352							p = 0.03248
Glu	GAG	149	0.47	5	0.08		Glu	GAG	16	0.29	5	0.08		Glu	GAG	149	0.47	16	0.29
Glu	GAA	169	0.53	60	0.92		Glu	GAA	39	0.71	60	0.92		Glu	GAA	169	0.53	39	0.71
		p = 2.739e-10							p = 0.003203							p = 0.01814
Phe	TTT	540	0.74	47	0.85		Phe	TTT	36	0.78	47	0.85		Phe	TTT	540	0.74	36	0.78
Phe	TTC	189	0.26	8	0.15		Phe	TTC	10	0.22	8	0.15		Phe	TTC	189	0.26	10	0.22
		p = 0.075							p = 0.4361							p = 0.6047
Gly	GGG	62	0.11	5	0.1		Gly	GGG	7	0.12	5	0.1		Gly	GGG	62	0.11	7	0.12
Gly	GGA	103	0.18	36	0.71		Gly	GGA	18	0.32	36	0.71		Gly	GGA	103	0.18	18	0.32
Gly	GGT	366	0.62	6	0.12		Gly	GGT	26	0.46	6	0.12		Gly	GGT	366	0.62	26	0.46
Gly	GGC	57	0.1	4	0.08		Gly	GGC	6	0.11	4	0.08		Gly	GGC	57	0.1	6	0.11
		p = 3.776e-15							p = 0.0001729							p = 0.04797
His	CAT	124	0.73	3	0.27		His	CAT	3	0.5	3	0.27		His	CAT	124	0.73	3	0.5
His	CAC	46	0.27	8	0.73		His	CAC	3	0.5	8	0.73		His	CAC	46	0.27	3	0.5
		p = 0.003127							p = 0.6							p = 0.3502
Ile	ATA	197	0.34	14	0.2		Ile	ATA	14	0.29	14	0.2		Ile	ATA	197	0.34	14	0.29
Ile	ATT	301	0.52	50	0.72		Ile	ATT	27	0.56	50	0.72		Ile	ATT	301	0.52	27	0.56
Ile	ATC	83	0.14	5	0.07		Ile	ATC	7	0.15	5	0.07		Ile	ATC	83	0.14	7	0.15
		p = 0.005084							p = 0.168							p = 0.7996
Lys	AAG	263	0.48	9	0.11		Lys	AAG	32	0.49	9	0.11		Lys	AAG	263	0.48	32	0.49
Lys	AAA	285	0.52	71	0.89		Lys	AAA	33	0.51	71	0.89		Lys	AAA	285	0.52	33	0.51
		p = 7.27e-11							p = 6.91e-07							p = 0.8959
Leu	TTG	309	0.29	8	0.13		Leu	TTG	21	0.32	8	0.13		Leu	TTG	309	0.29	21	0.32
Leu	TTA	364	0.34	37	0.58		Leu	TTA	22	0.34	37	0.58		Leu	TTA	364	0.34	22	0.34
Leu	CTG	76	0.07	3	0.05		Leu	CTG	8	0.12	3	0.05		Leu	CTG	76	0.07	8	0.12
Leu	CTA	103	0.1	7	0.11		Leu	CTA	6	0.09	7	0.11		Leu	CTA	103	0.1	6	0.09
Leu	CTT	183	0.17	9	0.14		Leu	CTT	7	0.11	9	0.14		Leu	CTT	183	0.17	7	0.11
Leu	CTC	29	0.03	0	0		Leu	CTC	1	0.02	0	0		Leu	CTC	29	0.03	1	0.02
		p = 0.004111							p = 0.01604							p = 0.538
Met	ATG	216	1	7	1		Met	ATG	11	1	7	1		Met	ATG	216	1	11	1
		p = NA							p = NA							p = NA
Asn	AAT	212	0.65	32	0.64		Asn	AAT	24	0.71	32	0.64		Asn	AAT	212	0.65	24	0.71
Asn	AAC	112	0.35	18	0.36		Asn	AAC	10	0.29	18	0.36		Asn	AAC	112	0.35	10	0.29
		p = 0.8738							p = 0.6391							p = 0.704
Pro	CCG	79	0.27	1	0.04		Pro	CCG	3	0.12	1	0.04		Pro	CCG	79	0.27	3	0.12
Pro	CCA	43	0.14	12	0.44		Pro	CCA	11	0.44	12	0.44		Pro	CCA	43	0.14	11	0.44
Pro	CCT	156	0.53	12	0.44		Pro	CCT	11	0.44	12	0.44		Pro	CCT	156	0.53	11	0.44
Pro	CCC	19	0.06	2	0.07		Pro	CCC	0	0	2	0.07		Pro	CCC	19	0.06	0	0
		p = 0.0005621							p = 0.5197							p = 0.005269
Gln	CAG	108	0.45	0	0		Gln	CAG	2	0.13	0	0		Gln	CAG	108	0.45	2	0.13
Gln	CAA	131	0.55	24	1		Gln	CAA	13	0.87	24	1		Gln	CAA	131	0.55	13	0.87
		p = 2.627e-06							p = 0.1417							p = 0.01601
Arg	AGG	38	0.07	4	0.13		Arg	AGG	12	0.26	4	0.13		Arg	AGG	38	0.07	12	0.26
Arg	AGA	82	0.15	19	0.59		Arg	AGA	17	0.36	19	0.59		Arg	AGA	82	0.15	17	0.36
Arg	CGG	38	0.07	0	0		Arg	CGG	2	0.04	0	0		Arg	CGG	38	0.07	2	0.04
Arg	CGA	80	0.15	7	0.22		Arg	CGA	5	0.11	7	0.22		Arg	CGA	80	0.15	5	0.11
Arg	CGT	239	0.44	2	0.06		Arg	CGT	10	0.21	2	0.06		Arg	CGT	239	0.44	10	0.21
Arg	CGC	71	0.13	0	0		Arg	CGC	1	0.02	0	0		Arg	CGC	71	0.13	1	0.02
		p = 1.978e-09							p = 0.05426							p = 2.428e-06
Ser	AGT	187	0.23	11	0.23		Ser	AGT	18	0.3	11	0.23		Ser	AGT	187	0.23	18	0.3
Ser	AGC	82	0.1	3	0.06		Ser	AGC	10	0.16	3	0.06		Ser	AGC	82	0.1	10	0.16
Ser	TCG	212	0.26	5	0.11		Ser	TCG	13	0.21	5	0.11		Ser	TCG	212	0.26	13	0.21
Ser	TCA	74	0.09	14	0.3		Ser	TCA	6	0.1	14	0.3		Ser	TCA	74	0.09	6	0.1
Ser	TCT	223	0.27	14	0.3		Ser	TCT	12	0.2	14	0.3		Ser	TCT	223	0.27	12	0.2
Ser	TCC	39	0.05	0	0		Ser	TCC	2	0.03	0	0		Ser	TCC	39	0.05	2	0.03
		p = 0.0008525							p = 0.02632							p = 0.395
Thr	ACG	143	0.36	7	0.15		Thr	ACG	8	0.25	7	0.15		Thr	ACG	143	0.36	8	0.25
Thr	ACA	73	0.18	17	0.37		Thr	ACA	7	0.22	17	0.37		Thr	ACA	73	0.18	7	0.22
Thr	ACT	162	0.4	19	0.41		Thr	ACT	12	0.38	19	0.41		Thr	ACT	162	0.4	12	0.38
Thr	ACC	23	0.06	3	0.07		Thr	ACC	5	0.16	3	0.07		Thr	ACC	23	0.06	5	0.16
		p = 0.005446							p = 0.2744							p = 0.1384
Val	GTG	150	0.22	3	0.07		Val	GTG	7	0.12	3	0.07		Val	GTG	150	0.22	7	0.12
Val	GTA	179	0.26	10	0.24		Val	GTA	19	0.32	10	0.24		Val	GTA	179	0.26	19	0.32
Val	GTT	309	0.45	28	0.68		Val	GTT	28	0.47	28	0.68		Val	GTT	309	0.45	28	0.47
Val	GTC	45	0.07	0	0		Val	GTC	5	0.08	0	0		Val	GTC	45	0.07	5	0.08
		p = 0.009919							p = 0.1007							p = 0.2516
Trp	TGG	112	1	4	1		Trp	TGG	5	1	4	1		Trp	TGG	112	1	5	1
		p = NA							p = NA							p = NA
Tyr	TAT	273	0.74	20	0.67		Tyr	TAT	17	0.63	20	0.67		Tyr	TAT	273	0.74	17	0.63
Tyr	TAC	98	0.26	10	0.33		Tyr	TAC	10	0.37	10	0.33		Tyr	TAC	98	0.26	10	0.37
		p = 0.009919							p = 0.7885							p = 0.2627
End	TGA	5	0.16	1	0.5		End	TGA	1	0.5	1	0.5		End	TGA	5	0.16	1	0.5
End	TAG	8	0.26	0	0		End	TAG	0	0	0	0		End	TAG	8	0.26	0	0
End	TAA	18	0.58	1	0.5		End	TAA	1	0.5	1	0.5		End	TAA	18	0.58	1	0.5
		p = 0.3883							p = 1							p = 0.3883
