# Supplementary material for: A functional bacteria-derived restriction modification system in the mitochondrion of a heterotrophic protist
Source: PLoS Biol. 2021 Apr 23;19(4):e3001126. doi: 10.1371/journal.pbio.3001126 (PMC8099122; doi:10.1371/journal.pbio.3001126)
Supplement: S3 Data — All data used to create Fig 3B; “sd” = standard deviation from the mean. (XLSX) [file pbio.3001126.s010.xlsx]

## Sheet: S3 Data
S3 Data
Underlying data for Fig 3B
Vector	Strain	Replicate	Counts	cfu (normalised to pACYC184 replicate)	Average	sd
pACYC184	DH5a	1	228	100
pACYC184	DH5a	2	350	100
pACYC184	DH5a	3	860	100	100	NA
pDM40	DH5a	1a	0	0
pDM40	DH5a	1b	0	0
pDM40	DH5a	2a	0	0
pDM40	DH5a	2b	0	0
pDM40	DH5a	3	0	0	0	0
pACYC184	Top10	1	1580	100
pACYC184	Top10	2	4420	100
pACYC184	Top10	3	2260	100	100	NA
pDM40	Top10	1a	1950	123.418
pDM40	Top10	1b	1990	125.949
pDM40	Top10	2a	3090	69.9095
pDM40	Top10	2b	2610	59.0498
pDM40	Top10	3	1420	62.8319	88.2316	33.5154
