# Supplementary material for: A functional bacteria-derived restriction modification system in the mitochondrion of a heterotrophic protist
Source: PLoS Biol. 2021 Apr 23;19(4):e3001126. doi: 10.1371/journal.pbio.3001126 (PMC8099122; doi:10.1371/journal.pbio.3001126)
Supplement: S4 Data — All data used to create Fig 3C and 3D; “sd” = standard deviation from the mean. (XLSX) [file pbio.3001126.s011.xlsx]

## Sheet: S4 Data
S4 Data
Underlying data for Fig 3C/D
Time	No added CM / no added REase		average	sd	No added CM / + Kat-HpaII		Average	sd	No added CM / + Alg-HpaII		Average	sd	+ Kat-HpaII-CM / no added REase		Average	sd	+ Kat-HpaII-CM / + Kat-HpaII		Average	sd
0	0.02	0.042	0.031	0.0155563	0.017	0.048	0.0325	0.0219203	0.041	0.047	0.044	0.00424264	0.027	0.052	0.0395	0.0176777	0.019	0.047	0.033	0.019799
5	0.024	0.044	0.034	0.0141421	0.02	0.045	0.0325	0.0176777	0.04	0.042	0.041	0.00141421	0.027	0.048	0.0375	0.0148492	0.019	0.041	0.03	0.0155563
10	0.028	0.047	0.0375	0.013435	0.025	0.045	0.035	0.0141421	0.043	0.042	0.0425	0.000707107	0.029	0.049	0.039	0.0141421	0.02	0.042	0.031	0.0155563
15	0.03	0.047	0.0385	0.0120208	0.025	0.043	0.034	0.0127279	0.044	0.041	0.0425	0.00212132	0.031	0.047	0.039	0.0113137	0.022	0.039	0.0305	0.0120208
20	0.034	0.05	0.042	0.0113137	0.028	0.042	0.035	0.00989949	0.045	0.04	0.0425	0.00353553	0.034	0.049	0.0415	0.0106066	0.024	0.041	0.0325	0.0120208
25	0.038	0.052	0.045	0.00989949	0.028	0.043	0.0355	0.0106066	0.045	0.041	0.043	0.00282843	0.035	0.049	0.042	0.00989949	0.023	0.039	0.031	0.0113137
30	0.041	0.055	0.048	0.00989949	0.028	0.043	0.0355	0.0106066	0.047	0.041	0.044	0.00424264	0.037	0.05	0.0435	0.00919239	0.024	0.038	0.031	0.00989949
35	0.047	0.057	0.052	0.00707107	0.03	0.043	0.0365	0.00919239	0.046	0.04	0.043	0.00424264	0.042	0.052	0.047	0.00707107	0.026	0.037	0.0315	0.00777817
40	0.05	0.061	0.0555	0.00777817	0.028	0.045	0.0365	0.0120208	0.046	0.04	0.043	0.00424264	0.042	0.054	0.048	0.00848528	0.026	0.039	0.0325	0.00919239
45	0.055	0.063	0.059	0.00565685	0.031	0.042	0.0365	0.00777817	0.047	0.039	0.043	0.00565685	0.047	0.059	0.053	0.00848528	0.026	0.038	0.032	0.00848528
50	0.061	0.069	0.065	0.00565685	0.028	0.042	0.035	0.00989949	0.047	0.04	0.0435	0.00494975	0.049	0.06	0.0545	0.00777817	0.024	0.04	0.032	0.0113137
55	0.068	0.073	0.0705	0.00353553	0.03	0.042	0.036	0.00848528	0.047	0.041	0.044	0.00424264	0.055	0.064	0.0595	0.00636396	0.026	0.041	0.0335	0.0106066
60	0.074	0.08	0.077	0.00424264	0.031	0.041	0.036	0.00707107	0.05	0.04	0.045	0.00707107	0.061	0.068	0.0645	0.00494975	0.027	0.04	0.0335	0.00919239
65	0.079	0.08	0.0795	0.000707107	0.027	0.036	0.0315	0.00636396	0.047	0.036	0.0415	0.00777817	0.063	0.069	0.066	0.00424264	0.025	0.038	0.0315	0.00919239
70	0.093	0.091	0.092	0.00141421	0.033	0.044	0.0385	0.00777817	0.051	0.042	0.0465	0.00636396	0.072	0.077	0.0745	0.00353553	0.028	0.042	0.035	0.00989949
75	0.1	0.102	0.101	0.00141421	0.032	0.043	0.0375	0.00777817	0.053	0.043	0.048	0.00707107	0.077	0.084	0.0805	0.00494975	0.028	0.045	0.0365	0.0120208
80	0.106	0.106	0.106	0	0.029	0.04	0.0345	0.00777817	0.051	0.041	0.046	0.00707107	0.085	0.09	0.0875	0.00353553	0.027	0.042	0.0345	0.0106066
85	0.118	0.112	0.115	0.00424264	0.032	0.041	0.0365	0.00636396	0.055	0.044	0.0495	0.00777817	0.093	0.093	0.093	0	0.03	0.044	0.037	0.00989949
90	0.129	0.121	0.125	0.00565685	0.032	0.041	0.0365	0.00636396	0.055	0.044	0.0495	0.00777817	0.099	0.103	0.101	0.00282843	0.03	0.046	0.038	0.0113137
95	0.134	0.121	0.1275	0.00919239	0.028	0.035	0.0315	0.00494975	0.056	0.042	0.049	0.00989949	0.105	0.103	0.104	0.00141421	0.028	0.043	0.0355	0.0106066
100	0.14	0.133	0.1365	0.00494975	0.031	0.042	0.0365	0.00777817	0.058	0.045	0.0515	0.00919239	0.117	0.114	0.1155	0.00212132	0.031	0.048	0.0395	0.0120208
105	0.146	0.141	0.1435	0.00353553	0.03	0.039	0.0345	0.00636396	0.06	0.045	0.0525	0.0106066	0.124	0.123	0.1235	0.000707107	0.031	0.048	0.0395	0.0120208
110	0.142	0.139	0.1405	0.00212132	0.024	0.033	0.0285	0.00636396	0.056	0.041	0.0485	0.0106066	0.126	0.124	0.125	0.00141421	0.027	0.045	0.036	0.0127279
115	0.154	0.155	0.1545	0.000707107	0.033	0.042	0.0375	0.00636396	0.065	0.052	0.0585	0.00919239	0.134	0.136	0.135	0.00141421	0.035	0.054	0.0445	0.013435
120	0.157	0.154	0.1555	0.00212132	0.031	0.038	0.0345	0.00494975	0.066	0.049	0.0575	0.0120208	0.138	0.14	0.139	0.00141421	0.033	0.054	0.0435	0.0148492
125	0.16	0.158	0.159	0.00141421	0.028	0.035	0.0315	0.00494975	0.067	0.049	0.058	0.0127279	0.142	0.144	0.143	0.00141421	0.035	0.055	0.045	0.0141421
130	0.172	0.167	0.1695	0.00353553	0.033	0.041	0.037	0.00565685	0.073	0.055	0.064	0.0127279	0.146	0.154	0.15	0.00565685	0.037	0.059	0.048	0.0155563
135	0.177	0.176	0.1765	0.000707107	0.031	0.041	0.036	0.00707107	0.075	0.057	0.066	0.0127279	0.151	0.159	0.155	0.00565685	0.039	0.065	0.052	0.0183848
140	0.184	0.182	0.183	0.00141421	0.03	0.037	0.0335	0.00494975	0.076	0.059	0.0675	0.0120208	0.158	0.163	0.1605	0.00353553	0.04	0.064	0.052	0.0169706
145	0.186	0.187	0.1865	0.000707107	0.025	0.034	0.0295	0.00636396	0.074	0.058	0.066	0.0113137	0.159	0.169	0.164	0.00707107	0.036	0.068	0.052	0.0226274
150	0.208	0.203	0.2055	0.00353553	0.034	0.041	0.0375	0.00494975	0.09	0.068	0.079	0.0155563	0.173	0.18	0.1765	0.00494975	0.045	0.076	0.0605	0.0219203
155	0.218	0.212	0.215	0.00424264	0.034	0.04	0.037	0.00424264	0.093	0.068	0.0805	0.0176777	0.18	0.185	0.1825	0.00353553	0.048	0.078	0.063	0.0212132
160	0.225	0.222	0.2235	0.00212132	0.033	0.04	0.0365	0.00494975	0.096	0.071	0.0835	0.0176777	0.189	0.192	0.1905	0.00212132	0.051	0.082	0.0665	0.0219203
165	0.241	0.228	0.2345	0.00919239	0.031	0.036	0.0335	0.00353553	0.1	0.07	0.085	0.0212132	0.198	0.201	0.1995	0.00212132	0.051	0.085	0.068	0.0240416
170	0.252	0.24	0.246	0.00848528	0.031	0.038	0.0345	0.00494975	0.105	0.075	0.09	0.0212132	0.208	0.21	0.209	0.00141421	0.054	0.087	0.0705	0.0233345
175	0.265	0.255	0.26	0.00707107	0.029	0.037	0.033	0.00565685	0.109	0.081	0.095	0.019799	0.219	0.221	0.22	0.00141421	0.057	0.094	0.0755	0.026163
180	0.282	0.272	0.277	0.00707107	0.033	0.041	0.037	0.00565685	0.119	0.086	0.1025	0.0233345	0.231	0.232	0.2315	0.000707107	0.066	0.101	0.0835	0.0247487
185	0.292	0.286	0.289	0.00424264	0.032	0.039	0.0355	0.00494975	0.123	0.093	0.108	0.0212132	0.244	0.247	0.2455	0.00212132	0.063	0.108	0.0855	0.0318198
190	0.301	0.294	0.2975	0.00494975	0.03	0.041	0.0355	0.00777817	0.126	0.094	0.11	0.0226274	0.254	0.255	0.2545	0.000707107	0.068	0.11	0.089	0.0296985
195	0.318	0.31	0.314	0.00565685	0.033	0.039	0.036	0.00424264	0.133	0.101	0.117	0.0226274	0.266	0.267	0.2665	0.000707107	0.072	0.113	0.0925	0.0289914
200	0.331	0.319	0.325	0.00848528	0.033	0.041	0.037	0.00565685	0.141	0.105	0.123	0.0254558	0.279	0.281	0.28	0.00141421	0.074	0.117	0.0955	0.0304056
205	0.334	0.328	0.331	0.00424264	0.028	0.036	0.032	0.00565685	0.14	0.105	0.1225	0.0247487	0.292	0.289	0.2905	0.00212132	0.075	0.118	0.0965	0.0304056
210	0.352	0.344	0.348	0.00565685	0.034	0.041	0.0375	0.00494975	0.148	0.116	0.132	0.0226274	0.306	0.314	0.31	0.00565685	0.083	0.129	0.106	0.0325269
215	0.362	0.353	0.3575	0.00636396	0.034	0.043	0.0385	0.00636396	0.155	0.124	0.1395	0.0219203	0.323	0.331	0.327	0.00565685	0.087	0.135	0.111	0.0339411
220	0.368	0.361	0.3645	0.00494975	0.033	0.042	0.0375	0.00636396	0.157	0.127	0.142	0.0212132	0.331	0.338	0.3345	0.00494975	0.091	0.139	0.115	0.0339411
225	0.371	0.371	0.371	0	0.031	0.04	0.0355	0.00636396	0.16	0.133	0.1465	0.0190919	0.34	0.343	0.3415	0.00212132	0.096	0.144	0.12	0.0339411
230	0.383	0.376	0.3795	0.00494975	0.033	0.042	0.0375	0.00636396	0.168	0.137	0.1525	0.0219203	0.354	0.37	0.362	0.0113137	0.108	0.152	0.13	0.0311127
235	0.381	0.381	0.381	0	0.032	0.04	0.036	0.00565685	0.171	0.138	0.1545	0.0233345	0.354	0.367	0.3605	0.00919239	0.104	0.152	0.128	0.0339411
240	0.388	0.388	0.388	0	0.035	0.042	0.0385	0.00494975	0.181	0.147	0.164	0.0240416	0.364	0.385	0.3745	0.0148492	0.109	0.164	0.1365	0.0388909
245	0.394	0.39	0.392	0.00282843	0.033	0.042	0.0375	0.00636396	0.19	0.149	0.1695	0.0289914	0.373	0.387	0.38	0.00989949	0.11	0.168	0.139	0.0410122
250	0.398	0.399	0.3985	0.000707107	0.034	0.043	0.0385	0.00636396	0.195	0.157	0.176	0.0268701	0.372	0.387	0.3795	0.0106066	0.116	0.176	0.146	0.0424264
255	0.404	0.399	0.4015	0.00353553	0.033	0.04	0.0365	0.00494975	0.203	0.16	0.1815	0.0304056	0.38	0.392	0.386	0.00848528	0.117	0.179	0.148	0.0438406
260	0.407	0.407	0.407	0	0.032	0.04	0.036	0.00565685	0.212	0.172	0.192	0.0282843	0.387	0.409	0.398	0.0155563	0.121	0.192	0.1565	0.0502046
265	0.412	0.414	0.413	0.00141421	0.03	0.039	0.0345	0.00636396	0.221	0.175	0.198	0.0325269	0.39	0.402	0.396	0.00848528	0.124	0.194	0.159	0.0494975
270	0.416	0.417	0.4165	0.000707107	0.033	0.04	0.0365	0.00494975	0.233	0.183	0.208	0.0353553	0.392	0.409	0.4005	0.0120208	0.128	0.201	0.1645	0.0516188
275	0.424	0.426	0.425	0.00141421	0.035	0.044	0.0395	0.00636396	0.248	0.198	0.223	0.0353553	0.4	0.417	0.4085	0.0120208	0.133	0.218	0.1755	0.0601041
280	0.435	0.429	0.432	0.00424264	0.035	0.043	0.039	0.00565685	0.259	0.206	0.2325	0.0374767	0.406	0.425	0.4155	0.013435	0.141	0.224	0.1825	0.0586899
285	0.438	0.432	0.435	0.00424264	0.036	0.041	0.0385	0.00353553	0.27	0.215	0.2425	0.0388909	0.409	0.423	0.416	0.00989949	0.143	0.232	0.1875	0.0629325
290	0.443	0.44	0.4415	0.00212132	0.035	0.044	0.0395	0.00636396	0.278	0.225	0.2515	0.0374767	0.414	0.434	0.424	0.0141421	0.147	0.243	0.195	0.0678823
295	0.447	0.441	0.444	0.00424264	0.037	0.042	0.0395	0.00353553	0.287	0.236	0.2615	0.0360624	0.42	0.437	0.4285	0.0120208	0.152	0.247	0.1995	0.0671751
300	0.452	0.451	0.4515	0.000707107	0.035	0.044	0.0395	0.00636396	0.296	0.249	0.2725	0.033234	0.428	0.45	0.439	0.0155563	0.156	0.262	0.209	0.0749533
305	0.454	0.459	0.4565	0.00353553	0.038	0.045	0.0415	0.00494975	0.305	0.256	0.2805	0.0346482	0.428	0.441	0.4345	0.00919239	0.161	0.269	0.215	0.0763675
310	0.459	0.464	0.4615	0.00353553	0.036	0.043	0.0395	0.00494975	0.316	0.269	0.2925	0.033234	0.436	0.456	0.446	0.0141421	0.166	0.282	0.224	0.0820244
315	0.466	0.464	0.465	0.00141421	0.041	0.044	0.0425	0.00212132	0.33	0.274	0.302	0.039598	0.439	0.457	0.448	0.0127279	0.175	0.286	0.2305	0.0784889
320	0.471	0.466	0.4685	0.00353553	0.04	0.048	0.044	0.00565685	0.339	0.286	0.3125	0.0374767	0.443	0.455	0.449	0.00848528	0.178	0.297	0.2375	0.0841457
325	0.473	0.474	0.4735	0.000707107	0.039	0.046	0.0425	0.00494975	0.351	0.3	0.3255	0.0360624	0.448	0.473	0.4605	0.0176777	0.185	0.312	0.2485	0.0898026
330	0.477	0.48	0.4785	0.00212132	0.041	0.046	0.0435	0.00353553	0.355	0.308	0.3315	0.033234	0.453	0.469	0.461	0.0113137	0.191	0.318	0.2545	0.0898026
335	0.481	0.481	0.481	0	0.039	0.044	0.0415	0.00353553	0.36	0.322	0.341	0.0268701	0.461	0.484	0.4725	0.0162635	0.195	0.327	0.261	0.0933381
340	0.484	0.482	0.483	0.00141421	0.04	0.045	0.0425	0.00353553	0.365	0.322	0.3435	0.0304056	0.461	0.483	0.472	0.0155563	0.202	0.323	0.2625	0.0855599
345	0.489	0.49	0.4895	0.000707107	0.043	0.049	0.046	0.00424264	0.373	0.335	0.354	0.0268701	0.468	0.486	0.477	0.0127279	0.209	0.333	0.271	0.0876812
350	0.492	0.491	0.4915	0.000707107	0.044	0.05	0.047	0.00424264	0.374	0.337	0.3555	0.026163	0.469	0.494	0.4815	0.0176777	0.218	0.341	0.2795	0.0869741
355	0.499	0.499	0.499	0	0.046	0.053	0.0495	0.00494975	0.381	0.355	0.368	0.0183848	0.473	0.493	0.483	0.0141421	0.219	0.349	0.284	0.0919239
360	0.5	0.498	0.499	0.00141421	0.046	0.05	0.048	0.00282843	0.383	0.349	0.366	0.0240416	0.475	0.504	0.4895	0.0205061	0.225	0.348	0.2865	0.0869741
365	0.503	0.506	0.5045	0.00212132	0.046	0.052	0.049	0.00424264	0.391	0.365	0.378	0.0183848	0.484	0.511	0.4975	0.0190919	0.231	0.357	0.294	0.0890955
370	0.506	0.504	0.505	0.00141421	0.049	0.052	0.0505	0.00212132	0.394	0.36	0.377	0.0240416	0.484	0.509	0.4965	0.0176777	0.242	0.358	0.3	0.0820244
375	0.506	0.506	0.506	0	0.048	0.055	0.0515	0.00494975	0.396	0.36	0.378	0.0254558	0.487	0.505	0.496	0.0127279	0.243	0.36	0.3015	0.0827315
380	0.508	0.509	0.5085	0.000707107	0.05	0.055	0.0525	0.00353553	0.398	0.366	0.382	0.0226274	0.489	0.504	0.4965	0.0106066	0.25	0.363	0.3065	0.0799031
385	0.509	0.515	0.512	0.00424264	0.052	0.057	0.0545	0.00353553	0.404	0.386	0.395	0.0127279	0.494	0.514	0.504	0.0141421	0.255	0.374	0.3145	0.0841457
390	0.51	0.512	0.511	0.00141421	0.054	0.062	0.058	0.00565685	0.408	0.376	0.392	0.0226274	0.494	0.51	0.502	0.0113137	0.262	0.374	0.318	0.079196
395	0.511	0.521	0.516	0.00707107	0.062	0.064	0.063	0.00141421	0.416	0.387	0.4015	0.0205061	0.499	0.518	0.5085	0.013435	0.27	0.381	0.3255	0.0784889
400	0.511	0.516	0.5135	0.00353553	0.056	0.062	0.059	0.00424264	0.414	0.393	0.4035	0.0148492	0.497	0.52	0.5085	0.0162635	0.274	0.389	0.3315	0.0813173
405	0.514	0.52	0.517	0.00424264	0.057	0.065	0.061	0.00565685	0.417	0.401	0.409	0.0113137	0.498	0.526	0.512	0.019799	0.279	0.388	0.3335	0.0770746
410	0.514	0.517	0.5155	0.00212132	0.06	0.067	0.0635	0.00494975	0.422	0.397	0.4095	0.0176777	0.497	0.528	0.5125	0.0219203	0.279	0.388	0.3335	0.0770746
415	0.515	0.52	0.5175	0.00353553	0.064	0.068	0.066	0.00282843	0.426	0.402	0.414	0.0169706	0.5	0.527	0.5135	0.0190919	0.287	0.392	0.3395	0.0742462
420	0.517	0.523	0.52	0.00424264	0.065	0.069	0.067	0.00282843	0.434	0.409	0.4215	0.0176777	0.505	0.53	0.5175	0.0176777	0.292	0.399	0.3455	0.0756604
425	0.518	0.521	0.5195	0.00212132	0.067	0.072	0.0695	0.00353553	0.436	0.408	0.422	0.019799	0.503	0.54	0.5215	0.026163	0.296	0.397	0.3465	0.0714178
430	0.518	0.526	0.522	0.00565685	0.07	0.077	0.0735	0.00494975	0.441	0.419	0.43	0.0155563	0.505	0.532	0.5185	0.0190919	0.3	0.407	0.3535	0.0756604
435	0.517	0.524	0.5205	0.00494975	0.072	0.078	0.075	0.00424264	0.442	0.417	0.4295	0.0176777	0.506	0.53	0.518	0.0169706	0.301	0.406	0.3535	0.0742462
440	0.52	0.527	0.5235	0.00494975	0.077	0.082	0.0795	0.00353553	0.444	0.421	0.4325	0.0162635	0.509	0.534	0.5215	0.0176777	0.306	0.408	0.357	0.0721249
445	0.52	0.527	0.5235	0.00494975	0.076	0.081	0.0785	0.00353553	0.446	0.427	0.4365	0.013435	0.509	0.526	0.5175	0.0120208	0.317	0.41	0.3635	0.0657609
450	0.522	0.529	0.5255	0.00494975	0.08	0.085	0.0825	0.00353553	0.446	0.43	0.438	0.0113137	0.507	0.53	0.5185	0.0162635	0.312	0.417	0.3645	0.0742462
455	0.521	0.524	0.5225	0.00212132	0.082	0.083	0.0825	0.000707107	0.448	0.426	0.437	0.0155563	0.508	0.527	0.5175	0.013435	0.314	0.414	0.364	0.0707107
460	0.526	0.532	0.529	0.00424264	0.085	0.088	0.0865	0.00212132	0.451	0.432	0.4415	0.013435	0.51	0.529	0.5195	0.013435	0.316	0.423	0.3695	0.0756604
465	0.527	0.532	0.5295	0.00353553	0.085	0.09	0.0875	0.00353553	0.454	0.439	0.4465	0.0106066	0.512	0.549	0.5305	0.026163	0.318	0.433	0.3755	0.0813173
470	0.519	0.53	0.5245	0.00777817	0.082	0.091	0.0865	0.00636396	0.45	0.438	0.444	0.00848528	0.509	0.534	0.5215	0.0176777	0.317	0.423	0.37	0.0749533
475	0.526	0.531	0.5285	0.00353553	0.09	0.094	0.092	0.00282843	0.455	0.439	0.447	0.0113137	0.512	0.538	0.525	0.0183848	0.329	0.44	0.3845	0.0784889
480	0.528	0.535	0.5315	0.00494975	0.096	0.1	0.098	0.00282843	0.455	0.449	0.452	0.00424264	0.514	0.552	0.533	0.0268701	0.323	0.451	0.387	0.0905097
