# Supplementary material for: A functional bacteria-derived restriction modification system in the mitochondrion of a heterotrophic protist
Source: PLoS Biol. 2021 Apr 23;19(4):e3001126. doi: 10.1371/journal.pbio.3001126 (PMC8099122; doi:10.1371/journal.pbio.3001126)
Supplement: S5 Data — Nucleotide and amino acid sequences for putative meiosis-associated proteins. Interruptions in ORFs strongly suggest the presences of introns. Each protein was identified using the indicated HMM and manually investigated. For each entry, the putative nucleotide sequence that could be confidently identified with BLAST is shown. The accession number for the parent contig of each sequence is provided; these can be accessed at https://figshare.com/articles/dataset/Single_Cell_Genomic_Assemblies/7352966. HMM, Hidden Markov model; ORF, open reading frame; SAG, single-cell amplified genome. (XLSX) [file pbio.3001126.s012.xlsx]

## Sheet: S5 Data
S5 Data
Nucleotide and amino acid sequences for putative meiosis-associated proteins. Interuption of open reading frames strongly suggest the presences of introns, however, lack of expression data made prediction of introns impossible. Each protein was identified using the indicated hidden Markov model (HMM) and manually investigated. For each entry, the putative nucleotide sequence that could be confide…
Protein	IPRnumber, if applicable	References and/or IPR decription	IPR URL	HMM accession number	Kat2_Contig ID	Kat2_Notes	Kat2_nucleotide	Kat2_Protein	Kat4_Contig ID	Kat4_Notes	Kat4_nucleotide	Kat4_Protein
MutS family (MSH5)	n.a.	Mismatch repair ATPase MSH5 (MutS family)	n.a.	KOG0221	11H_35C_NODE_2732_length_2173_cov_31.9953_ID_5847403	Only 1 MutS homologue was identified. Multiple spliceosomal introns that were difficult to predict and therefore only the regions with the highest scoring BLAST alignments are included. At least 1 exon could not be found in region labeled 'XXXXX'.	GGGATCAGCTTGTTGTTTGTTACTGGACAGATGATATGGTTGTCATCAAGCCGCGCTCAGACTTGCCTCATATCTTTTGCTATCGTTGCAAAGGCGCTGAATTATTGCCGACCTGAAATTTCCGAGGAGAACATCATTCATATCACAAATGGCCGCCACCCTCTTGCTGAGCACTGCATCGATACTTTTGTACCAAACAATGCAGACATTAACGTTGAACCACAGAAGTCGGTGCAGGTGCAATACTAGAGCTGAATGACAAAAATAGGAGAGTCATTTCATGGCTAAATTTTGATGTGCAGCTCATCACTAGTCCCAACTTCTGCGGGAAAAGAACGTCCTCCGATTTTCAACCTGCATTTTAGGCTTCCCAGAATGATATTCAGAATTTTCTACCTG…	CLISFAIVAKALNYCRPEISEENIIHITNGRHPLAEHCIDTFVPNN XXXXXXXX GVYMKQTGLIVFMAHIGCFVPAEAAIIGKTDRIFSRIHSRETVTVSESSFMIDLHQIAFMMHNATERSLLLIDEFGKGTNSRDGIALLMSTIRLTRAIMLSTRLHALLTCQLHAVPPLV	-	-	-	-
XRCC3	IPR011940	Meiotic process in Arabidopsis see: PMC1271761 (pubmed ID). IPR011940: This model describes DMC1, a subfamily of a larger family of DNA repair and recombination proteins. It is eukaryotic only and most closely related to eukaryotic RAD51. It also resembles archaeal RadA (TIGR02236) and RadB (TIGR02237) and bacterial RecA (TIGR02012). It has been characterized for human as a recombinase active onl…	https://www.ebi.ac.uk/interpro/entry/InterPro/IPR011940	TIGR02238	-	-	-	-	6E_35B_NODE_1619_length_4220_cov_4.12173_ID_13819409	Incomplete 5' end. Potential spliceosomal intron in the 5' end. Need expression data to confirm	ATGAATTCGACTAGTCTTTCTGAGGCGCACAGGCGGCTGCGCTGGGCGGACTGCGTCTTCGCGCCCACTGCCGTGTCGGATGTCTGCGCGGAGAAGTGTTGGCAGGAGTTCAGAAAGGCGCATGGGCCAGAAAAAATGGATCCTGTCATCACCACGGGCGTACAACGGGCGATGAAGCAGTTCATCAACAGCCCGCCACACACTGCTCTGGATGGTCTGCACAACTCGCGGCCGAAGCTCTCCACGGGCTGCGCACCGATTGATGACGTCCTTCGCGGCGGAATCTTATGCGGCGGTATCACCGAGATCGCTGGCGAGTCTGCGGCGGGAAAGACGCAGCTCAGCATGCAGCTGCTGTTACAAGCACAGCTTGTGCGTCCAGCGGGCGGACTTGGTGGG…	MNSTSLSEAHRRLRWADCVFAPTAVSDVCAEKCWQEFRKAHGPEKMDPVITTGVQRAMKQ FINSPPHTALDGLHNSRPKLSTGCAPIDDVLRGGILCGGITEIAGESAAGKTQLSMQLLL QAQLVRPAGGLGGRAVYVSTEDDFPATRFAEMSLAFCSAHADVTHNPTDHVYIFKVSTAG ELTQFLFHKLDVVLRQHDVKLLVVDLIAAPFRSDFNAHESVERSRIFHQIAAFLKQRADE HQLTVVLTNQATADIRPTGHVQDRRARQFKAALGLSWSVCVNTRIILSRPNSELANEPED TPNRPVAITMPRKLEAEFSPVAPAGSTVFVITAKGIEQPP*
DMC1	IPR011940	This model describes DMC1, a subfamily of a larger family of DNA repair and recombination proteins. It is eukaryotic only and most closely related to eukaryotic RAD51. It also resembles archaeal RadA (TIGR02236) and RadB (TIGR02237) and bacterial RecA (TIGR02012). It has been characterized for human as a recombinase active only in meiosis.	https://www.ebi.ac.uk/interpro/entry/InterPro/IPR011940	TIGR02238	-	-	-	-	6E_35B_NODE_39587_length_798_cov_1.82503_ID_14960102	Incomplete 5' and 3' ends. Potential in frame spliceosomal intron towards 3' end. Need expression data to confirm	CAGATGCTTGCAGACCAATTCTCGGTCCTCATCGTCGACTCGATTACTTCGTTGTTTCGCACAGACTACAGCGGCAGAGGAACTGCCATTGACACGCGCACGCAGACGCGCGCGCGCGCACACACCTCCCCCCTCGTACGTCAGGCACCCTTCACCTCCAGAGCCTGCATCACTAACCTTTCTTGTCAATTGGCTTTCCACTCCTCAGGTGAGCTCGCGGAGAGGCAAGCAAGACTCGGGAAGATGCTTTCGAAGTTCGTCTGCCATGTTCCTTTCACT	QMLADQFSVLIVDSITSLFRTDYSGRGTAIDTRTQTRARAHTSPLVRQAPFTSRACITNL SCQLAFHSSGELAERQARLGKMLSKFVCHVPFT
SPO11	IPR002815	Meiotic recombination protein SPO11 (PTHR10848) This entry represents Spo11, a meiotic recombination protein found in eukaryotes, and subunit A of topoisomerase VI, a type IIB topoisomerase found predominantly in archaea [1, 2]. These two types of proteins share structural homology.	https://www.ebi.ac.uk/interpro/entry/InterPro/IPR002815	PTHR10848	11H_35C_NODE_751_length_4298_cov_14.3881_ID_5669665	Incomplete 5' end	CACCTATCTTCGTGCATCGTACTGTGGTGATCATGCAGGCCTCAGAAGTGCAACGTGACTTTGACAATGCCAAGGTTGCGGAATCAGATAACGATGCATGTGGTGCAATTGGGGAGCTCGCCATGCGCTTGATAATCGACGTTCTGCATGAGGAGTCGTGCAGCCAAGGAGAACTCCGAATGCAGCCCCTACTCGTCACTCCGACAGCTGTTCCCTTCACTGCAAAAGTGCTCCGAATAATGGAGCTGACTCTTGGCATGCTTCAGCAGGGTGTCAGAGTGTCAAAGCGAGATCTGTACTACCAAGACCCAGTTCTCTTCGGCAAGCAGGCTAATTCGGATGCTGCACTCGATTTCCTAGCTAGTCAGTTGCTGAAAGTTCCGAGAAGGGCTCTCGGTA…	SRPPIFVHRTVVIMQASEVQRDFDNAKVAESDNDACGAIGELAMRLIIDVLHEESCSQGELRMQPLLVTPTAVPFTAKVLRIMELTLGMLQQGVRVSKRDLYYQDPVLFGKQANSDAALDFLASQLLKVPRRALGISCSSKVCHPYHDIAQAACSSSGCRGKCGDTSSTQTLTTHMECFI	-	-	-	-
Brambleberry/KAR5/GEX1	IPR040346	GEX1 and brambleberry belong to a family of karyogamy factors whose functional orthologue in yeast is KAR5 (IPR007292). GEX1 from Arabidopsis is required for correct pollen maturation. Brambleberry is required for pronuclear fusion following fertilization-	https://www.ebi.ac.uk/interpro/entry/InterPro/IPR040346	PTHR33538	11H_35C_NODE_1227_length_3381_cov_17.3455_ID_5667793	Incomplete 5' end	CTGGCCATTCGGCTTGCGAACTGCCACCTGGAGAAGTCCGGGCTACCCACATCGGAGTGCTCGAAGGACATGAGCGTCGCACAGTGCACCTCACAGATGGACGACCGTGCGTGGACAAGCTACACGGTCTTCATGCCACACACAGGTGTCCTTAGTTGCTGCCACATCGGCCCATGGCATATCGTTGTGCTACCCCCCTTCGGCCCATGTCTTGTCCTTGTGCGGCAGACAACGTCTGCTTCCACATCCAGCGCGACATGTTCATCCGGGCCTCAGAGCGGGCCGTGA	RFAGAKLAIRLANCHLEKSGLPTSECSKDMSVAQCTSQMDDRAWTSYTVFMPHTGVLSCCHIGPWHIVVLPPFGPCLVLVRQTTSASTSSATCSSGPQSGP	6E_35B_NODE_17097_length_1400_cov_4.06394_ID_14224163	Incomplete 5' and 3' ends, out of frame introns	CCCATGTGTTAGACACGCTGTCGGCGATGTCGGTGGGTCTACATATCGGCTCAGGCGCCAAACTTGCGATCCGGCTGGCGAACTGTCATCTCGCAAAATCGGGGCTCCCGGTCAGCGAGTGCACGCGGGACATGACCGTCGCCGACTGCACGAAGGACATGGACGACCGCGCCTGGACTAGTTACACTGTGTTCATGCCGCACACAGGTGTGGCCCCGTCGAAATCCTCTTTTGCACGGAACCCGCTCCATCTGTCGTTTCCGCCATTCCCAAGTTCCCTGAAATAAA	HVSTHVLDTLSAMSVGLHIGSGAKLAIRLANCHLAKSGLPVSECTRDMTVADCTKDMDDRAWTSYTVFMPHTGVAPSKSSFARNPLHLSFPPFPSSLK
RAD54/ATRx/SNF2 family	IPR000330	This domain is found in proteins involved in a variety of processes including transcription regulation (e.g., SNF2, STH1, brahma, MOT1), DNA repair (e.g., ERCC6, RAD16, RAD5), DNA recombination (e.g., RAD54), and chromatin unwinding (e.g., ISWI) as well as a variety of other proteins with little functional information (e.g., lodestar, ETL1) [1, 2, 3]. SNF2 functions as the ATPase component of the…	https://www.ebi.ac.uk/interpro/entry/InterPro/IPR000330	Pfam:SNF2	11H_35C_NODE_274_length_6437_cov_15.2751_ID_5652513	Multiple spliceosomal introns that were difficult to predict and therefore only the regions with the highest scoring BLAST alignments are included.	GGTGGTGAGGATGACGAAACCGGACTGGCCATCACTGGACTGGAATCATCCGGTTGGGTATCGGATCTTCTCGGTGATGGAACAAGTTCCTGGATGAAGGACATCAAGGCGCCTGAACTGTTCGAGGGTTCACTGCGTCCCTATCAGCTCAGAGGGCTTGGATGGTTGAGTTTCCTGGATCGCCTCGGTCTCGGCGCCTGTCTGGCCGATGACATGGGGCTCGGAAAGACCGTTCAGTTGATTGCCCTCCTGCAATGGGAGCGAGCGTCCGAGAGGGCACCCGAACAAGGGTATCCGCCGACGCTGCTGGTCGTTCCGACCTCGGTCATCGGCAACTGGGAACGCGAGCTTTCACGTTTCGCCCCCGAACTTTCAGTGATGGTTCATCATGGCCCGACT…	RKLEIGADDHETHCVWCSQKAQESRQCSKCPATFCRPCM ARNLSEAVADMIWGKPVSMHVCVLCDKDEPLKRLRKECEDLLSKRVSRHCSGSTSHSAAL RPKRSADLKGDGKLGAALLVNKEEKDVDKKEKSSRHTHARSKAAEHGSSSEEEHVSSTSP KKARRIKVDSDVGEDDEGDSMHVESATRTIHQTSNRRNIRDLLSEEELNPLTQEALAAEK KRMENLRKRVHQFDQRENWFVKRARAVEDMLLNPEEQVTTNQVKVPAQLASLLKPHQREG VQFLWDNLCESFSKVQEAESGLGCILSHCMGLGKTIQIIAFLSAVMRLPQLPIMKALVLA PVNVLYNWEAEVARWMPQDEGSRYQPVFMLGNVRGWHSRLAMLKEWDDSGGLML…	6E_35B_NODE_22934_length_1149_cov_2.53656_ID_14460929	High percent similarity to bacterial proteins - suspected contaminant	GGTGGTGAGGATGACGAAACCGGACTGGCCATCACTGGACTGGAATCATCCGGTTGGGTATCGGATCTTCTCGGTGATGGAACAAGTTCCTGGATGAAGGACATCAAGGCGCCTGAACTGTTCGAGGGTTCACTGCGTCCCTATCAGCTCAGAGGGCTTGGATGGTTGAGTTTCCTGGATCGCCTCGGTCTCGGCGCCTGTCTGGCCGATGACATGGGGCTCGGAAAGACCGTTCAGTTGATTGCCCTCCTGCAATGGGAGCGAGCGTCCGAGAGGGCACCCGAACAAGGGTATCCGCCGACGCTGCTGGTCGTTCCGACCTCGGTCATCGGCAACTGGGAACGCGAGCTTTCACGTTTCGCCCCCGAACTTTCAGTGATGGTTCATCATGGCCCGACT…	GGEDDETGLAITGLESSGWVSDLLGDGTSSWMKDIKAPELFEGSLRPYQLRGLGWLSFLD RLGLGACLADDMGLGKTVQLIALLQWERASERAPEQGYPPTLLVVPTSVIGNWERELSRF APELSVMVHHGPTRHVGESFTEAVRGVDVIITTYALVSRDQDSLQMQPWHRVVLDEAQYI KNPPTKQTAAIRSLTTDRRIALTGTPVENRLSELWSIMEFCNPGYLGDVSDFRRQFARPI ERHRDSRQASQLKKLIQPFVLRRLKTDRTVISDLPDCVETREFATLSREQAALYEQVVDG MLGKVDRSDGIQRRGLILAMLGKLKQICDHPALAESGDDLAHLIKPDGEDIGSLSARSGK AQRMMTLLEEVLAAGERALVFTQ
Components not identified
HAP2/GCS1	IPR040326	The gene encoding Arabidopsis HAP2 is allelic with GCS1 (Generative cell-specific protein 1). HAP2 is expressed only in the haploid sperm and is required for efficient guidance of the pollen tube to the ovules. In Arabidopsis the protein is a predicted membrane protein with an N-terminal secretion signal, a single transmembrane domain and a C-terminal histidine-rich domain [1]. HAP2-GCS1 is found…	https://www.ebi.ac.uk/interpro/entry/InterPro/IPR040326	PTHR31764
HOP2	IPR003511	The HORMA domain (for HOP1, REV7 and MAD2) is an about 180-240 amino acids region containing several conserved motifs. Whereas the MAD2 and the REV7 proteins are almost entirely made up of HORMA domains, HOP1 contains a HORMA domain in its N-terminal region and a Zn-finger domain, whose general arrangement of metal-chelating residues is similar to that of the PHD finger, in the C-terminal region.…	https://www.ebi.ac.uk/interpro/entry/InterPro/IPR003511	Pfam:HORMA
MLH1-4	IPR038973	Mismatch repair contributes to the overall fidelity of DNA replication by targeting mispaired bases that arise through replication errors during homologous recombination and as a result of DNA damage. It involves the correction of mismatched base pairs that have been missed by the proofreading element of the DNA polymerase complex [1]. This entry represents a family of evolutionarily related DNA …	https://www.ebi.ac.uk/interpro/entry/InterPro/IPR038973	PTHR10073
MND1	n.a.	Meiotic nuclear division protein 1	n.a.	PTHR31398
TEX12	IPR029193	TEX12 is a meiosis-specific protein [1]. TEX12 contributes to the formation of the central element of the synaptonemal complex (SC) in mouse meiocytes [2, 3].	https://www.ebi.ac.uk/interpro/entry/InterPro/IPR029193	Pfam:TEX12
ZIP4L	IPR013940	This entry includes a group of meiosis specific proteins, including Spo22 from budding yeasts, ZIP4 from plants and TEX11 from mammals. They play an important role in normal crossover formation and meiotic chromosome segregation [1, 2, 3]. Impairment of these functions results in meiosis I (MI) segregation defect [3].	https://www.ebi.ac.uk/interpro/entry/InterPro/IPR013940	Pfam:Spo22
MUS81/EME1/EME2	IPR033310	This entry includes Mms4 from budding yeast, Eme1 from fission yeasts, and EME1/EME2 from animals. They interact with Mus81 to from a complex, which acts as a structure-specific endonuclease that targets branched DNA structures with a 5'-end at the branch nick [1, 2]. The typical substrates of this complex include 3'-flap structures, replication forks and nicked Holliday junctions [3, 4]. Similar…	https://www.ebi.ac.uk/interpro/entry/InterPro/IPR033310	PTHR21077
RAD21	IPR039781	Rad21/Rec8 like proteins mediate sister chromatid cohesion during mitosis and meiosis, as part of the cohesin complex [1]. Cohesion is necessary for homologous recombination (including double-strand break repair) and correct chromatid segregation. These proteins may also be involved in chromosome condensation. Dissociation at the metaphase to anaphase transition causes loss of cohesion and chroma…	https://www.ebi.ac.uk/interpro/entry/InterPro/IPR039781	PTHR12585
Swi5	IPR010760	This entry represents Swi5 and is involved in meiotic DNA repair synthesis and meiotic joint molecule formation [1, 2]. It is known to interact with Swi2, Rhp51 and Swi6 [1].	https://www.ebi.ac.uk/interpro/entry/InterPro/IPR010760	Pfam:Swi5
SYCP1	IPR008827	Synaptonemal complex protein 1 (SYCP1) is the major component of the transverse filaments of the synaptonemal complex. Synaptonemal complexes are structures that are formed between homologous chromosomes during meiotic prophase [1].	https://www.ebi.ac.uk/interpro/entry/InterPro/IPR008827	Pfam:SCP-1
SYCP2	IPR024832	Synaptonemal complex protein 2 (SYCP2) is a major component of the axial/lateral elements of synaptonemal complexes (SCs), which regulate the arrangement of homologous chromosomes during meiosis. SYCP2 is a primary determinant of axial/lateral elements and is required for the incorporation of SYCP3 into the synaptonemal complex [1].	https://www.ebi.ac.uk/interpro/entry/InterPro/IPR024832	PTHR15607
SYCP3	IPR028145	Synaptonemal complex central element protein 3 (SYCE3), also known as testis-specific expressed gene 2, is a major component of the transverse central element (CE) of meiosis-specific synaptonemal complexes. SYCE3 enables chromosome loading of the other CE-specific proteins, which in turn promotes synapsis between homologous chromosomes [1]. SYCE3 may participate in the apoptosis of spermatogenic…	https://www.ebi.ac.uk/interpro/entry/InterPro/IPR028145	Pfam:Synaptonemal_3
