# Supplementary material for: A functional bacteria-derived restriction modification system in the mitochondrion of a heterotrophic protist
Source: PLoS Biol. 2021 Apr 23;19(4):e3001126. doi: 10.1371/journal.pbio.3001126 (PMC8099122; doi:10.1371/journal.pbio.3001126)
Supplement: S7 Data — All data used to create S4A Fig; “sd” = standard deviation from the mean. (XLSX) [file pbio.3001126.s014.xlsx]

## Sheet: S7 Data
S7 Data
Underlying data for A in S4 Fig
Time	Vector			Average	sd	Vector+Kat CM			Average	sd	Kat HpaII			Average	sd	Kat HpaII+Kat CM			Average	sd
0	0.281	0.281	0.284	0.282	0.00173205	0.281	0.279	0.283	0.281	0.002	0.282	0.285	0.294	0.287	0.006245	0.281	0.287	0.294	0.287333	0.00650641
5	0.282	0.282	0.284	0.282667	0.0011547	0.284	0.279	0.284	0.282333	0.00288675	0.28	0.284	0.291	0.285	0.00556776	0.279	0.284	0.284	0.282333	0.00288675
10	0.285	0.284	0.285	0.284667	0.00057735	0.285	0.281	0.285	0.283667	0.0023094	0.282	0.284	0.292	0.286	0.0052915	0.281	0.285	0.29	0.285333	0.00450925
15	0.289	0.288	0.289	0.288667	0.00057735	0.289	0.285	0.288	0.287333	0.00208167	0.285	0.289	0.297	0.290333	0.0061101	0.283	0.288	0.287	0.286	0.00264575
20	0.291	0.291	0.292	0.291333	0.00057735	0.292	0.287	0.292	0.290333	0.00288675	0.286	0.289	0.297	0.290667	0.00568624	0.283	0.288	0.288	0.286333	0.00288675
25	0.294	0.292	0.294	0.293333	0.0011547	0.291	0.288	0.291	0.29	0.00173205	0.285	0.288	0.297	0.29	0.006245	0.282	0.286	0.286	0.284667	0.0023094
30	0.296	0.295	0.297	0.296	0.001	0.295	0.291	0.295	0.293667	0.0023094	0.286	0.287	0.298	0.290333	0.00665833	0.282	0.287	0.289	0.286	0.00360555
35	0.3	0.299	0.299	0.299333	0.00057735	0.298	0.296	0.3	0.298	0.002	0.286	0.288	0.297	0.290333	0.00585947	0.282	0.288	0.288	0.286	0.0034641
40	0.304	0.304	0.302	0.303333	0.0011547	0.301	0.298	0.3	0.299667	0.00152753	0.286	0.286	0.296	0.289333	0.0057735	0.282	0.287	0.287	0.285333	0.00288675
45	0.308	0.307	0.307	0.307333	0.00057735	0.304	0.302	0.304	0.303333	0.0011547	0.284	0.286	0.296	0.288667	0.0064291	0.282	0.287	0.286	0.285	0.00264575
50	0.313	0.311	0.312	0.312	0.001	0.307	0.305	0.307	0.306333	0.0011547	0.284	0.285	0.297	0.288667	0.00723418	0.281	0.287	0.285	0.284333	0.00305505
55	0.319	0.318	0.318	0.318333	0.00057735	0.313	0.313	0.314	0.313333	0.00057735	0.285	0.286	0.298	0.289667	0.00723418	0.281	0.287	0.287	0.285	0.0034641
60	0.325	0.325	0.325	0.325	0	0.318	0.318	0.318	0.318	0	0.285	0.287	0.296	0.289333	0.00585947	0.282	0.287	0.287	0.285333	0.00288675
65	0.334	0.333	0.333	0.333333	0.00057735	0.325	0.324	0.325	0.324667	0.00057735	0.284	0.286	0.297	0.289	0.007	0.282	0.287	0.287	0.285333	0.00288675
70	0.342	0.34	0.34	0.340667	0.0011547	0.331	0.332	0.331	0.331333	0.00057735	0.285	0.286	0.296	0.289	0.00608276	0.281	0.287	0.286	0.284667	0.00321455
75	0.351	0.349	0.348	0.349333	0.00152753	0.339	0.339	0.339	0.339	0	0.285	0.286	0.295	0.288667	0.00550757	0.282	0.286	0.287	0.285	0.00264575
80	0.359	0.356	0.356	0.357	0.00173205	0.346	0.346	0.345	0.345667	0.00057735	0.283	0.284	0.295	0.287333	0.00665833	0.282	0.286	0.285	0.284333	0.00208167
85	0.369	0.365	0.367	0.367	0.002	0.353	0.357	0.355	0.355	0.002	0.285	0.286	0.296	0.289	0.00608276	0.282	0.287	0.286	0.285	0.00264575
90	0.379	0.375	0.375	0.376333	0.0023094	0.361	0.364	0.364	0.363	0.00173205	0.284	0.285	0.295	0.288	0.00608276	0.282	0.286	0.284	0.284	0.002
95	0.39	0.385	0.385	0.386667	0.00288675	0.37	0.372	0.371	0.371	0.001	0.283	0.285	0.295	0.287667	0.0064291	0.281	0.286	0.285	0.284	0.00264575
100	0.391	0.389	0.39	0.39	0.001	0.378	0.381	0.38	0.379667	0.00152753	0.285	0.286	0.296	0.289	0.00608276	0.282	0.287	0.285	0.284667	0.00251661
105	0.398	0.395	0.395	0.396	0.00173205	0.382	0.386	0.385	0.384333	0.00208167	0.284	0.286	0.294	0.288	0.0052915	0.282	0.286	0.285	0.284333	0.00208167
110	0.405	0.401	0.4	0.402	0.00264575	0.388	0.392	0.39	0.39	0.002	0.284	0.286	0.296	0.288667	0.0064291	0.282	0.286	0.285	0.284333	0.00208167
115	0.414	0.409	0.41	0.411	0.00264575	0.396	0.4	0.4	0.398667	0.0023094	0.284	0.286	0.295	0.288333	0.00585947	0.282	0.287	0.286	0.285	0.00264575
120	0.423	0.42	0.419	0.420667	0.00208167	0.404	0.409	0.408	0.407	0.00264575	0.284	0.287	0.295	0.288667	0.00568624	0.283	0.287	0.286	0.285333	0.00208167
125	0.431	0.428	0.428	0.429	0.00173205	0.413	0.418	0.415	0.415333	0.00251661	0.283	0.285	0.294	0.287333	0.00585947	0.282	0.286	0.285	0.284333	0.00208167
130	0.438	0.433	0.434	0.435	0.00264575	0.42	0.423	0.424	0.422333	0.00208167	0.284	0.286	0.296	0.288667	0.0064291	0.282	0.287	0.287	0.285333	0.00288675
135	0.445	0.439	0.441	0.441667	0.00305505	0.425	0.432	0.43	0.429	0.00360555	0.284	0.286	0.294	0.288	0.0052915	0.281	0.286	0.286	0.284333	0.00288675
140	0.453	0.449	0.451	0.451	0.002	0.433	0.437	0.436	0.435333	0.00208167	0.285	0.286	0.294	0.288333	0.00493288	0.282	0.286	0.289	0.285667	0.00351188
145	0.464	0.46	0.461	0.461667	0.00208167	0.44	0.446	0.444	0.443333	0.00305505	0.284	0.287	0.295	0.288667	0.00568624	0.282	0.286	0.286	0.284667	0.0023094
150	0.475	0.471	0.472	0.472667	0.00208167	0.45	0.455	0.453	0.452667	0.00251661	0.284	0.288	0.295	0.289	0.00556776	0.283	0.287	0.288	0.286	0.00264575
155	0.49	0.484	0.485	0.486333	0.00321455	0.459	0.464	0.464	0.462333	0.00288675	0.284	0.288	0.295	0.289	0.00556776	0.283	0.288	0.287	0.286	0.00264575
160	0.5	0.496	0.497	0.497667	0.00208167	0.471	0.477	0.475	0.474333	0.00305505	0.285	0.288	0.294	0.289	0.00458258	0.283	0.287	0.287	0.285667	0.0023094
165	0.518	0.513	0.512	0.514333	0.00321455	0.483	0.49	0.487	0.486667	0.00351188	0.285	0.289	0.295	0.289667	0.00503322	0.284	0.288	0.289	0.287	0.00264575
170	0.531	0.526	0.526	0.527667	0.00288675	0.494	0.502	0.5	0.498667	0.00416333	0.285	0.288	0.295	0.289333	0.0051316	0.284	0.287	0.287	0.286	0.00173205
175	0.542	0.538	0.539	0.539667	0.00208167	0.505	0.513	0.51	0.509333	0.00404145	0.283	0.288	0.293	0.288	0.005	0.284	0.287	0.286	0.285667	0.00152753
180	0.558	0.553	0.555	0.555333	0.00251661	0.518	0.529	0.524	0.523667	0.00550757	0.284	0.289	0.294	0.289	0.005	0.284	0.288	0.287	0.286333	0.00208167
185	0.573	0.568	0.571	0.570667	0.00251661	0.532	0.542	0.54	0.538	0.0052915	0.285	0.289	0.295	0.289667	0.00503322	0.285	0.288	0.288	0.287	0.00173205
190	0.586	0.583	0.584	0.584333	0.00152753	0.547	0.555	0.552	0.551333	0.00404145	0.285	0.29	0.295	0.29	0.005	0.286	0.288	0.29	0.288	0.002
195	0.599	0.595	0.598	0.597333	0.00208167	0.559	0.572	0.568	0.566333	0.00665833	0.286	0.292	0.295	0.291	0.00458258	0.286	0.289	0.29	0.288333	0.00208167
200	0.614	0.607	0.614	0.611667	0.00404145	0.573	0.586	0.581	0.58	0.00655744	0.287	0.292	0.296	0.291667	0.00450925	0.287	0.289	0.289	0.288333	0.0011547
205	0.626	0.623	0.624	0.624333	0.00152753	0.586	0.598	0.597	0.593667	0.00665833	0.286	0.292	0.295	0.291	0.00458258	0.287	0.288	0.29	0.288333	0.00152753
210	0.637	0.634	0.637	0.636	0.00173205	0.6	0.615	0.609	0.608	0.00754983	0.288	0.293	0.296	0.292333	0.00404145	0.287	0.288	0.29	0.288333	0.00152753
215	0.653	0.649	0.652	0.651333	0.00208167	0.613	0.629	0.624	0.622	0.00818535	0.289	0.296	0.297	0.294	0.0043589	0.289	0.291	0.291	0.290333	0.0011547
220	0.666	0.66	0.664	0.663333	0.00305505	0.625	0.641	0.639	0.635	0.0087178	0.289	0.296	0.296	0.293667	0.00404145	0.29	0.291	0.29	0.290333	0.00057735
225	0.674	0.672	0.675	0.673667	0.00152753	0.639	0.652	0.649	0.646667	0.00680686	0.288	0.295	0.295	0.292667	0.00404145	0.289	0.29	0.29	0.289667	0.00057735
230	0.688	0.686	0.689	0.687667	0.00152753	0.653	0.664	0.661	0.659333	0.00568624	0.291	0.298	0.298	0.295667	0.00404145	0.29	0.29	0.292	0.290667	0.0011547
235	0.698	0.696	0.701	0.698333	0.00251661	0.667	0.682	0.676	0.675	0.00754983	0.291	0.301	0.298	0.296667	0.0051316	0.292	0.292	0.294	0.292667	0.0011547
240	0.71	0.709	0.71	0.709667	0.00057735	0.68	0.695	0.689	0.688	0.00754983	0.291	0.301	0.298	0.296667	0.0051316	0.292	0.292	0.293	0.292333	0.00057735
245	0.719	0.714	0.72	0.717667	0.00321455	0.685	0.705	0.7	0.696667	0.0104083	0.292	0.304	0.298	0.298	0.006	0.292	0.292	0.295	0.293	0.00173205
250	0.72	0.722	0.725	0.722333	0.00251661	0.697	0.714	0.71	0.707	0.00888819	0.293	0.304	0.298	0.298333	0.00550757	0.294	0.292	0.295	0.293667	0.00152753
255	0.729	0.731	0.735	0.731667	0.00305505	0.708	0.722	0.718	0.716	0.0072111	0.295	0.308	0.3	0.301	0.00655744	0.297	0.294	0.296	0.295667	0.00152753
260	0.736	0.736	0.738	0.736667	0.0011547	0.715	0.73	0.727	0.724	0.00793725	0.295	0.31	0.302	0.302333	0.00750555	0.297	0.295	0.297	0.296333	0.0011547
265	0.742	0.743	0.749	0.744667	0.00378594	0.727	0.742	0.736	0.735	0.00754983	0.297	0.313	0.302	0.304	0.00818535	0.299	0.295	0.298	0.297333	0.00208167
270	0.747	0.747	0.756	0.75	0.00519615	0.731	0.749	0.744	0.741333	0.00929157	0.298	0.314	0.301	0.304333	0.0085049	0.3	0.296	0.299	0.298333	0.00208167
275	0.753	0.755	0.761	0.756333	0.00416333	0.738	0.757	0.752	0.749	0.00984886	0.3	0.319	0.303	0.307333	0.0102144	0.302	0.296	0.301	0.299667	0.00321455
280	0.757	0.761	0.765	0.761	0.004	0.746	0.765	0.759	0.756667	0.00971253	0.303	0.322	0.305	0.31	0.0104403	0.305	0.298	0.302	0.301667	0.00351188
285	0.762	0.765	0.773	0.766667	0.00568624	0.75	0.773	0.768	0.763667	0.0120968	0.305	0.325	0.305	0.311667	0.011547	0.305	0.299	0.302	0.302	0.003
290	0.769	0.771	0.777	0.772333	0.00416333	0.755	0.779	0.775	0.769667	0.0128582	0.307	0.328	0.307	0.314	0.0121244	0.308	0.3	0.305	0.304333	0.00404145
295	0.774	0.776	0.784	0.778	0.0052915	0.762	0.784	0.782	0.776	0.0121655	0.309	0.332	0.307	0.316	0.0138924	0.311	0.301	0.307	0.306333	0.00503322
300	0.781	0.781	0.79	0.784	0.00519615	0.764	0.789	0.786	0.779667	0.0136504	0.312	0.335	0.31	0.319	0.0138924	0.312	0.304	0.308	0.308	0.004
305	0.785	0.786	0.795	0.788667	0.00550757	0.768	0.794	0.791	0.784333	0.0142244	0.312	0.339	0.311	0.320667	0.015885	0.314	0.305	0.308	0.309	0.00458258
310	0.792	0.794	0.8	0.795333	0.00416333	0.776	0.802	0.798	0.792	0.014	0.315	0.344	0.313	0.324	0.0173494	0.317	0.305	0.31	0.310667	0.00602771
315	0.796	0.797	0.803	0.798667	0.00378594	0.777	0.806	0.801	0.794667	0.0155027	0.319	0.346	0.314	0.326333	0.0172143	0.318	0.307	0.313	0.312667	0.00550757
320	0.802	0.803	0.81	0.805	0.0043589	0.785	0.811	0.803	0.799667	0.0133167	0.32	0.352	0.316	0.329333	0.0197315	0.321	0.308	0.314	0.314333	0.00650641
325	0.805	0.808	0.813	0.808667	0.00404145	0.786	0.812	0.811	0.803	0.0147309	0.323	0.357	0.319	0.333	0.0208806	0.324	0.31	0.318	0.317333	0.00702377
330	0.809	0.814	0.82	0.814333	0.00550757	0.79	0.818	0.812	0.806667	0.0147422	0.325	0.361	0.322	0.336	0.0217025	0.326	0.31	0.319	0.318333	0.00802081
335	0.812	0.817	0.82	0.816333	0.00404145	0.794	0.82	0.817	0.810333	0.0142244	0.329	0.367	0.322	0.339333	0.0242143	0.329	0.313	0.321	0.321	0.008
340	0.819	0.822	0.829	0.823333	0.0051316	0.797	0.824	0.825	0.815333	0.015885	0.335	0.372	0.326	0.344333	0.024379	0.335	0.315	0.325	0.325	0.01
345	0.82	0.827	0.834	0.827	0.007	0.802	0.826	0.827	0.818333	0.0141539	0.338	0.377	0.329	0.348	0.0255147	0.335	0.318	0.326	0.326333	0.0085049
350	0.825	0.829	0.838	0.830667	0.00665833	0.804	0.828	0.829	0.820333	0.0141539	0.343	0.384	0.33	0.352333	0.0281839	0.339	0.318	0.328	0.328333	0.010504
355	0.83	0.834	0.843	0.835667	0.00665833	0.806	0.831	0.831	0.822667	0.0144338	0.346	0.393	0.334	0.357667	0.0311823	0.34	0.321	0.331	0.330667	0.00950438
360	0.83	0.836	0.844	0.836667	0.00702377	0.809	0.831	0.833	0.824333	0.0133167	0.349	0.394	0.334	0.359	0.031225	0.342	0.322	0.331	0.331667	0.0100167
365	0.833	0.839	0.845	0.839	0.006	0.808	0.834	0.837	0.826333	0.0159478	0.354	0.401	0.34	0.365	0.0319531	0.347	0.325	0.334	0.335333	0.0110604
370	0.836	0.841	0.849	0.842	0.00655744	0.814	0.837	0.84	0.830333	0.0142244	0.361	0.407	0.344	0.370667	0.0325935	0.349	0.328	0.339	0.338667	0.010504
375	0.835	0.841	0.849	0.841667	0.00702377	0.813	0.839	0.84	0.830667	0.015308	0.365	0.411	0.345	0.373667	0.0338428	0.35	0.327	0.339	0.338667	0.0115036
380	0.838	0.843	0.853	0.844667	0.00763763	0.816	0.843	0.843	0.834	0.0155885	0.374	0.419	0.352	0.381667	0.0341516	0.357	0.333	0.346	0.345333	0.0120139
385	0.837	0.843	0.852	0.844	0.00754983	0.816	0.841	0.843	0.833333	0.0150444	0.379	0.423	0.353	0.385	0.0353836	0.356	0.332	0.345	0.344333	0.0120139
390	0.841	0.845	0.855	0.847	0.0072111	0.817	0.847	0.843	0.835667	0.0162891	0.386	0.436	0.361	0.394333	0.0381881	0.359	0.338	0.35	0.349	0.0105357
395	0.842	0.848	0.857	0.849	0.00754983	0.818	0.844	0.848	0.836667	0.0162891	0.392	0.445	0.366	0.401	0.0402616	0.362	0.34	0.353	0.351667	0.0110604
400	0.841	0.847	0.858	0.848667	0.00862168	0.819	0.844	0.848	0.837	0.0157162	0.395	0.455	0.372	0.407333	0.0428525	0.366	0.342	0.354	0.354	0.012
405	0.84	0.847	0.856	0.847667	0.00802081	0.819	0.842	0.849	0.836667	0.015695	0.399	0.466	0.374	0.413	0.047571	0.367	0.344	0.355	0.355333	0.0115036
410	0.84	0.849	0.858	0.849	0.009	0.815	0.845	0.849	0.836333	0.0185831	0.404	0.475	0.381	0.42	0.049	0.369	0.344	0.356	0.356333	0.0125033
415	0.843	0.849	0.86	0.850667	0.00862168	0.817	0.85	0.85	0.839	0.0190526	0.411	0.49	0.388	0.429667	0.0535008	0.37	0.349	0.36	0.359667	0.010504
420	0.844	0.85	0.859	0.851	0.00754983	0.82	0.854	0.85	0.841333	0.0185831	0.418	0.503	0.393	0.438	0.0576628	0.372	0.349	0.362	0.361	0.0115326
425	0.844	0.85	0.861	0.851667	0.00862168	0.817	0.856	0.851	0.841333	0.0212211	0.425	0.513	0.395	0.444333	0.0613297	0.376	0.353	0.364	0.364333	0.0115036
430	0.844	0.85	0.86	0.851333	0.0080829	0.821	0.858	0.853	0.844	0.0200749	0.434	0.525	0.399	0.452667	0.065041	0.376	0.353	0.366	0.365	0.0115326
435	0.847	0.852	0.863	0.854	0.00818535	0.823	0.856	0.853	0.844	0.0182483	0.443	0.539	0.405	0.462333	0.0690604	0.377	0.357	0.368	0.367333	0.0100167
440	0.848	0.852	0.864	0.854667	0.00832666	0.82	0.859	0.851	0.843333	0.0205994	0.454	0.55	0.411	0.471667	0.0711641	0.377	0.36	0.371	0.369333	0.00862168
445	0.845	0.854	0.864	0.854333	0.00950438	0.822	0.854	0.857	0.844333	0.0193993	0.466	0.564	0.415	0.481667	0.0757254	0.379	0.362	0.37	0.370333	0.0085049
450	0.846	0.853	0.865	0.854667	0.00960902	0.821	0.845	0.855	0.840333	0.0174738	0.478	0.577	0.422	0.492333	0.0784878	0.381	0.363	0.374	0.372667	0.00907377
455	0.846	0.854	0.865	0.855	0.00953939	0.82	0.849	0.855	0.841333	0.0187172	0.487	0.588	0.432	0.502333	0.0791223	0.381	0.363	0.374	0.372667	0.00907377
460	0.847	0.854	0.866	0.855667	0.00960902	0.82	0.847	0.856	0.841	0.018735	0.5	0.602	0.439	0.513667	0.0823549	0.382	0.365	0.375	0.374	0.008544
465	0.847	0.854	0.867	0.856	0.0101489	0.817	0.847	0.85	0.838	0.0182483	0.514	0.616	0.448	0.526	0.0846404	0.383	0.367	0.377	0.375667	0.0080829
470	0.847	0.853	0.865	0.855	0.00916515	0.822	0.851	0.855	0.842667	0.0180093	0.527	0.63	0.457	0.538	0.087023	0.385	0.369	0.377	0.377	0.008
475	0.846	0.853	0.864	0.854333	0.00907377	0.818	0.845	0.855	0.839333	0.0191398	0.536	0.644	0.468	0.549333	0.0887543	0.385	0.37	0.378	0.377667	0.00750555
480	0.849	0.856	0.865	0.856667	0.00802081	0.817	0.849	0.852	0.839333	0.0193993	0.55	0.659	0.481	0.563333	0.0897459	0.386	0.371	0.38	0.379	0.00754983
485	0.847	0.856	0.867	0.856667	0.0100167	0.819	0.849	0.855	0.841	0.0192873	0.564	0.672	0.489	0.575	0.0919946	0.387	0.373	0.381	0.380333	0.00702377
490	0.846	0.856	0.87	0.857333	0.0120554	0.822	0.851	0.857	0.843333	0.0187172	0.578	0.687	0.501	0.588667	0.0934577	0.391	0.375	0.382	0.382667	0.00802081
495	0.845	0.856	0.868	0.856333	0.0115036	0.816	0.846	0.853	0.838333	0.0196554	0.589	0.7	0.513	0.600667	0.0940443	0.391	0.378	0.383	0.384	0.00655744
500	0.845	0.858	0.872	0.858333	0.0135031	0.82	0.849	0.857	0.842	0.0194679	0.609	0.718	0.528	0.618333	0.0953432	0.397	0.38	0.388	0.388333	0.0085049
505	0.846	0.858	0.87	0.858	0.012	0.816	0.846	0.854	0.838667	0.0200333	0.621	0.725	0.536	0.627333	0.094659	0.394	0.379	0.386	0.386333	0.00750555
510	0.843	0.855	0.867	0.855	0.012	0.816	0.852	0.851	0.839667	0.020502	0.63	0.731	0.543	0.634667	0.0940868	0.392	0.377	0.385	0.384667	0.00750555
515	0.844	0.852	0.87	0.855333	0.0133167	0.816	0.845	0.86	0.840333	0.0223681	0.641	0.737	0.557	0.645	0.0900666	0.395	0.379	0.385	0.386333	0.0080829
520	0.845	0.858	0.871	0.858	0.013	0.819	0.851	0.862	0.844	0.0223383	0.661	0.749	0.575	0.661667	0.0870019	0.398	0.386	0.39	0.391333	0.0061101
525	0.844	0.858	0.869	0.857	0.01253	0.819	0.861	0.862	0.847333	0.0245425	0.672	0.754	0.587	0.671	0.0835045	0.4	0.387	0.392	0.393	0.00655744
530	0.844	0.856	0.87	0.856667	0.0130128	0.816	0.862	0.854	0.844	0.0245764	0.686	0.761	0.601	0.682667	0.0800521	0.402	0.389	0.395	0.395333	0.00650641
535	0.843	0.857	0.869	0.856333	0.0130128	0.812	0.85	0.852	0.838	0.0225389	0.696	0.764	0.614	0.691333	0.0751088	0.403	0.391	0.396	0.396667	0.00602771
540	0.845	0.853	0.869	0.855667	0.0122202	0.814	0.857	0.854	0.841667	0.0240069	0.706	0.77	0.627	0.701	0.071631	0.403	0.391	0.396	0.396667	0.00602771
545	0.843	0.856	0.868	0.855667	0.0125033	0.812	0.863	0.856	0.843667	0.0276466	0.714	0.777	0.642	0.711	0.06755	0.408	0.394	0.398	0.4	0.0072111
550	0.844	0.855	0.867	0.855333	0.0115036	0.811	0.845	0.851	0.835667	0.0215716	0.72	0.78	0.652	0.717333	0.0640417	0.409	0.394	0.397	0.4	0.00793725
555	0.843	0.857	0.87	0.856667	0.0135031	0.813	0.851	0.853	0.839	0.0225389	0.732	0.79	0.673	0.731667	0.0585007	0.415	0.402	0.406	0.407667	0.00665833
560	0.842	0.858	0.873	0.857667	0.0155027	0.814	0.843	0.859	0.838667	0.0228108	0.739	0.797	0.685	0.740333	0.0560119	0.418	0.404	0.406	0.409333	0.00757188
565	0.842	0.855	0.868	0.855	0.013	0.81	0.861	0.852	0.841	0.0272213	0.742	0.799	0.693	0.744667	0.0530503	0.418	0.404	0.405	0.409	0.00781025
570	0.843	0.854	0.869	0.855333	0.0130512	0.809	0.838	0.849	0.832	0.020664	0.747	0.804	0.707	0.752667	0.0487476	0.42	0.407	0.407	0.411333	0.00750555
575	0.84	0.855	0.868	0.854333	0.0140119	0.809	0.836	0.848	0.831	0.019975	0.754	0.817	0.717	0.762667	0.0505602	0.423	0.409	0.408	0.413333	0.0083865
580	0.842	0.852	0.865	0.853	0.0115326	0.808	0.833	0.844	0.828333	0.0184481	0.757	0.814	0.724	0.765	0.0455302	0.427	0.411	0.409	0.415667	0.00986577
585	0.841	0.851	0.865	0.852333	0.0120554	0.806	0.832	0.855	0.831	0.0245153	0.764	0.822	0.732	0.772667	0.0456216	0.43	0.418	0.414	0.420667	0.00832666
590	0.84	0.853	0.864	0.852333	0.0120139	0.804	0.828	0.854	0.828667	0.0250067	0.769	0.826	0.737	0.777333	0.0450814	0.434	0.42	0.417	0.423667	0.00907377
595	0.841	0.851	0.867	0.853	0.0131149	0.802	0.829	0.854	0.828333	0.0260064	0.773	0.83	0.745	0.782667	0.0433167	0.437	0.423	0.421	0.427	0.0087178
600	0.839	0.849	0.863	0.850333	0.0120554	0.799	0.83	0.854	0.827667	0.0275741	0.779	0.836	0.752	0.789	0.0428836	0.441	0.428	0.424	0.431	0.00888819
605	0.836	0.848	0.862	0.848667	0.0130128	0.799	0.828	0.838	0.821667	0.0202567	0.783	0.84	0.756	0.793	0.0428836	0.445	0.431	0.425	0.433667	0.0102632
610	0.835	0.848	0.86	0.847667	0.0125033	0.799	0.826	0.842	0.822333	0.0217332	0.787	0.845	0.762	0.798	0.0425793	0.449	0.435	0.429	0.437667	0.0102632
615	0.836	0.849	0.862	0.849	0.013	0.797	0.826	0.85	0.824333	0.0265393	0.794	0.85	0.767	0.803667	0.042336	0.455	0.44	0.433	0.442667	0.0112398
620	0.838	0.847	0.86	0.848333	0.0110604	0.797	0.824	0.838	0.819667	0.0208407	0.798	0.854	0.773	0.808333	0.0414769	0.459	0.444	0.435	0.446	0.0121244
625	0.833	0.847	0.858	0.846	0.01253	0.794	0.825	0.832	0.817	0.0202237	0.804	0.861	0.777	0.814	0.0428836	0.464	0.451	0.44	0.451667	0.0120139
630	0.834	0.845	0.859	0.846	0.01253	0.794	0.822	0.837	0.817667	0.0218251	0.809	0.864	0.782	0.818333	0.0417892	0.469	0.456	0.445	0.456667	0.0120139
635	0.83	0.845	0.856	0.843667	0.0130512	0.793	0.823	0.836	0.817333	0.022053	0.814	0.869	0.787	0.823333	0.0417892	0.474	0.46	0.447	0.460333	0.0135031
640	0.83	0.844	0.857	0.843667	0.0135031	0.792	0.822	0.835	0.816333	0.022053	0.817	0.872	0.793	0.827333	0.040501	0.483	0.467	0.454	0.468	0.0145258
645	0.832	0.843	0.856	0.843667	0.0120139	0.792	0.82	0.831	0.814333	0.020108	0.823	0.874	0.796	0.831	0.0396106	0.487	0.475	0.459	0.473667	0.0140475
650	0.831	0.842	0.856	0.843	0.01253	0.788	0.815	0.828	0.810333	0.0204042	0.826	0.877	0.803	0.835333	0.0378726	0.492	0.481	0.465	0.479333	0.0135769
655	0.829	0.841	0.856	0.842	0.0135277	0.788	0.815	0.828	0.810333	0.0204042	0.83	0.878	0.808	0.838667	0.0357957	0.499	0.489	0.469	0.485667	0.0152753
660	0.83	0.841	0.856	0.842333	0.0130512	0.784	0.82	0.827	0.810333	0.0230723	0.836	0.885	0.815	0.845333	0.0359212	0.508	0.496	0.477	0.493667	0.0156312
665	0.826	0.841	0.856	0.841	0.015	0.787	0.814	0.828	0.809667	0.0208407	0.84	0.887	0.819	0.848667	0.0348186	0.514	0.503	0.484	0.500333	0.0151767
670	0.827	0.838	0.853	0.839333	0.0130512	0.783	0.819	0.823	0.808333	0.0220303	0.842	0.888	0.824	0.851333	0.0330051	0.525	0.513	0.491	0.509667	0.0172434
675	0.825	0.836	0.852	0.837667	0.0135769	0.783	0.817	0.823	0.807667	0.0215716	0.847	0.888	0.827	0.854	0.0310966	0.532	0.519	0.497	0.516	0.0176918
680	0.826	0.837	0.854	0.839	0.0141067	0.783	0.816	0.822	0.807	0.021	0.851	0.891	0.833	0.858333	0.0296873	0.542	0.529	0.505	0.525333	0.0187705
685	0.822	0.837	0.851	0.836667	0.0145029	0.781	0.813	0.82	0.804667	0.0207926	0.856	0.891	0.837	0.861333	0.0273922	0.55	0.539	0.513	0.534	0.019
690	0.822	0.837	0.85	0.836333	0.0140119	0.78	0.807	0.819	0.802	0.019975	0.859	0.892	0.841	0.864	0.025865	0.559	0.548	0.521	0.542667	0.0195533
695	0.821	0.836	0.85	0.835667	0.0145029	0.776	0.807	0.819	0.800667	0.0221886	0.863	0.896	0.848	0.869	0.0245561	0.568	0.558	0.528	0.551333	0.0208167
700	0.823	0.836	0.851	0.836667	0.0140119	0.779	0.805	0.819	0.801	0.0202978	0.866	0.895	0.853	0.871333	0.0215019	0.58	0.569	0.539	0.562667	0.0212211
705	0.821	0.835	0.851	0.835667	0.0150111	0.779	0.807	0.821	0.802333	0.0213854	0.869	0.899	0.856	0.874667	0.022053	0.593	0.579	0.547	0.573	0.0235797
710	0.82	0.833	0.849	0.834	0.0145258	0.777	0.806	0.818	0.800333	0.0210792	0.868	0.899	0.858	0.875	0.0213776	0.601	0.587	0.556	0.581333	0.023029
715	0.82	0.832	0.848	0.833333	0.0140475	0.775	0.804	0.876	0.818333	0.0520032	0.87	0.898	0.86	0.876	0.0196977	0.611	0.599	0.565	0.591667	0.0238607
720	0.821	0.834	0.848	0.834333	0.0135031	0.775	0.801	0.873	0.816333	0.0507674	0.871	0.901	0.863	0.878333	0.0200333	0.62	0.611	0.576	0.602333	0.0232451
