# Supplementary material for: A functional bacteria-derived restriction modification system in the mitochondrion of a heterotrophic protist
Source: PLoS Biol. 2021 Apr 23;19(4):e3001126. doi: 10.1371/journal.pbio.3001126 (PMC8099122; doi:10.1371/journal.pbio.3001126)
Supplement: S8 Data — All data used to create S4B Fig; “sd” = standard deviation from the mean. (XLSX) [file pbio.3001126.s015.xlsx]

## Sheet: S8 Data
S8 Data
Underlying data for B in S4 Fig
Time	Vector			Average	sd	Vector+Kat CM			Average	sd	Alg HpaII			Average	sd	Alg HpaII+Kat CM			Average	sd
0	0.291	0.29	0.29	0.290333	0.00057735	0.284	0.286	0.283	0.284333	0.00152753	0.29	0.288	0.289	0.289	0.001	0.285	0.284	0.285	0.284667	0.00057735
5	0.292	0.29	0.292	0.291333	0.0011547	0.286	0.287	0.285	0.286	0.001	0.289	0.288	0.289	0.288667	0.00057735	0.287	0.286	0.287	0.286667	0.00057735
10	0.294	0.294	0.294	0.294	0	0.288	0.289	0.288	0.288333	0.00057735	0.291	0.289	0.29	0.29	0.001	0.287	0.289	0.289	0.288333	0.0011547
15	0.299	0.297	0.298	0.298	0.001	0.292	0.291	0.291	0.291333	0.00057735	0.292	0.29	0.291	0.291	0.001	0.29	0.29	0.29	0.29	0
20	0.3	0.3	0.3	0.3	0	0.292	0.294	0.292	0.292667	0.0011547	0.292	0.29	0.29	0.290667	0.0011547	0.289	0.289	0.291	0.289667	0.0011547
25	0.304	0.303	0.303	0.303333	0.00057735	0.294	0.296	0.294	0.294667	0.0011547	0.291	0.291	0.291	0.291	0	0.292	0.29	0.292	0.291333	0.0011547
30	0.307	0.308	0.308	0.307667	0.00057735	0.298	0.301	0.299	0.299333	0.00152753	0.293	0.293	0.293	0.293	0	0.293	0.292	0.295	0.293333	0.00152753
35	0.314	0.314	0.315	0.314333	0.00057735	0.304	0.305	0.304	0.304333	0.00057735	0.295	0.294	0.294	0.294333	0.00057735	0.295	0.295	0.296	0.295333	0.00057735
40	0.318	0.319	0.321	0.319333	0.00152753	0.308	0.31	0.306	0.308	0.002	0.294	0.294	0.295	0.294333	0.00057735	0.297	0.297	0.299	0.297667	0.0011547
45	0.325	0.326	0.328	0.326333	0.00152753	0.313	0.313	0.311	0.312333	0.0011547	0.296	0.294	0.295	0.295	0.001	0.301	0.3	0.3	0.300333	0.00057735
50	0.335	0.335	0.336	0.335333	0.00057735	0.321	0.322	0.32	0.321	0.001	0.298	0.297	0.3	0.298333	0.00152753	0.305	0.303	0.303	0.303667	0.0011547
55	0.342	0.344	0.346	0.344	0.002	0.326	0.328	0.326	0.326667	0.0011547	0.299	0.299	0.298	0.298667	0.00057735	0.307	0.306	0.306	0.306333	0.00057735
60	0.351	0.351	0.354	0.352	0.00173205	0.333	0.335	0.332	0.333333	0.00152753	0.301	0.3	0.3	0.300333	0.00057735	0.313	0.31	0.31	0.311	0.00173205
65	0.363	0.364	0.367	0.364667	0.00208167	0.343	0.343	0.341	0.342333	0.0011547	0.303	0.301	0.301	0.301667	0.0011547	0.318	0.313	0.315	0.315333	0.00251661
70	0.372	0.373	0.378	0.374333	0.00321455	0.351	0.353	0.35	0.351333	0.00152753	0.305	0.304	0.305	0.304667	0.00057735	0.322	0.317	0.319	0.319333	0.00251661
75	0.38	0.381	0.386	0.382333	0.00321455	0.359	0.358	0.357	0.358	0.001	0.307	0.305	0.306	0.306	0.001	0.327	0.322	0.322	0.323667	0.00288675
80	0.39	0.39	0.393	0.391	0.00173205	0.367	0.368	0.366	0.367	0.001	0.31	0.307	0.308	0.308333	0.00152753	0.332	0.328	0.326	0.328667	0.00305505
85	0.397	0.396	0.396	0.396333	0.00057735	0.377	0.377	0.375	0.376333	0.0011547	0.314	0.311	0.313	0.312667	0.00152753	0.339	0.335	0.333	0.335667	0.00305505
90	0.402	0.402	0.406	0.403333	0.0023094	0.383	0.384	0.382	0.383	0.001	0.316	0.314	0.315	0.315	0.001	0.345	0.34	0.338	0.341	0.00360555
95	0.409	0.408	0.412	0.409667	0.00208167	0.389	0.39	0.385	0.388	0.00264575	0.32	0.316	0.319	0.318333	0.00208167	0.351	0.346	0.343	0.346667	0.00404145
100	0.413	0.415	0.418	0.415333	0.00251661	0.393	0.393	0.391	0.392333	0.0011547	0.324	0.319	0.322	0.321667	0.00251661	0.358	0.351	0.349	0.352667	0.00472582
105	0.42	0.423	0.425	0.422667	0.00251661	0.401	0.401	0.398	0.4	0.00173205	0.329	0.324	0.326	0.326333	0.00251661	0.366	0.359	0.357	0.360667	0.00472582
110	0.429	0.431	0.433	0.431	0.002	0.41	0.41	0.408	0.409333	0.0011547	0.334	0.329	0.331	0.331333	0.00251661	0.374	0.366	0.365	0.368333	0.00493288
115	0.432	0.432	0.435	0.433	0.00173205	0.42	0.42	0.418	0.419333	0.0011547	0.34	0.335	0.338	0.337667	0.00251661	0.38	0.372	0.368	0.373333	0.0061101
120	0.442	0.442	0.444	0.442667	0.0011547	0.425	0.426	0.424	0.425	0.001	0.348	0.342	0.344	0.344667	0.00305505	0.386	0.379	0.378	0.381	0.0043589
125	0.448	0.449	0.452	0.449667	0.00208167	0.432	0.433	0.432	0.432333	0.00057735	0.354	0.347	0.352	0.351	0.00360555	0.393	0.385	0.383	0.387	0.0052915
130	0.457	0.457	0.463	0.459	0.0034641	0.44	0.44	0.439	0.439667	0.00057735	0.362	0.355	0.357	0.358	0.00360555	0.403	0.394	0.392	0.396333	0.00585947
135	0.466	0.468	0.474	0.469333	0.00416333	0.447	0.447	0.446	0.446667	0.00057735	0.365	0.358	0.362	0.361667	0.00351188	0.411	0.4	0.399	0.403333	0.00665833
140	0.476	0.477	0.482	0.478333	0.00321455	0.456	0.456	0.455	0.455667	0.00057735	0.374	0.367	0.369	0.37	0.00360555	0.419	0.408	0.407	0.411333	0.00665833
145	0.486	0.487	0.495	0.489333	0.00493288	0.465	0.464	0.461	0.463333	0.00208167	0.378	0.367	0.373	0.372667	0.00550757	0.426	0.417	0.415	0.419333	0.00585947
150	0.5	0.503	0.51	0.504333	0.0051316	0.478	0.476	0.475	0.476333	0.00152753	0.384	0.376	0.381	0.380333	0.00404145	0.434	0.425	0.424	0.427667	0.00550757
155	0.511	0.515	0.524	0.516667	0.00665833	0.488	0.488	0.486	0.487333	0.0011547	0.392	0.385	0.388	0.388333	0.00351188	0.439	0.431	0.427	0.432333	0.0061101
160	0.526	0.531	0.539	0.532	0.00655744	0.501	0.5	0.497	0.499333	0.00208167	0.399	0.392	0.395	0.395333	0.00351188	0.446	0.437	0.435	0.439333	0.00585947
165	0.539	0.543	0.551	0.544333	0.0061101	0.513	0.512	0.508	0.511	0.00264575	0.406	0.398	0.401	0.401667	0.00404145	0.455	0.444	0.442	0.447	0.007
170	0.552	0.555	0.564	0.557	0.006245	0.526	0.525	0.522	0.524333	0.00208167	0.415	0.404	0.41	0.409667	0.00550757	0.464	0.452	0.449	0.455	0.00793725
175	0.565	0.567	0.577	0.569667	0.0064291	0.54	0.537	0.534	0.537	0.003	0.425	0.413	0.417	0.418333	0.0061101	0.473	0.461	0.457	0.463667	0.00832666
180	0.576	0.581	0.589	0.582	0.00655744	0.554	0.552	0.549	0.551667	0.00251661	0.433	0.424	0.427	0.428	0.00458258	0.48	0.469	0.467	0.472	0.007
185	0.59	0.591	0.601	0.594	0.00608276	0.567	0.564	0.563	0.564667	0.00208167	0.44	0.432	0.434	0.435333	0.00416333	0.49	0.476	0.474	0.48	0.0087178
190	0.599	0.603	0.613	0.605	0.0072111	0.581	0.58	0.577	0.579333	0.00208167	0.447	0.439	0.44	0.442	0.0043589	0.498	0.484	0.483	0.488333	0.0083865
195	0.613	0.615	0.624	0.617333	0.00585947	0.593	0.591	0.59	0.591333	0.00152753	0.453	0.446	0.448	0.449	0.00360555	0.506	0.493	0.492	0.497	0.00781025
200	0.626	0.628	0.638	0.630667	0.0064291	0.609	0.606	0.606	0.607	0.00173205	0.459	0.454	0.454	0.455667	0.00288675	0.516	0.502	0.5	0.506	0.0087178
205	0.637	0.64	0.65	0.642333	0.00680686	0.622	0.619	0.616	0.619	0.003	0.467	0.461	0.46	0.462667	0.00378594	0.526	0.508	0.508	0.514	0.0103923
210	0.649	0.652	0.663	0.654667	0.00737111	0.634	0.632	0.63	0.632	0.002	0.47	0.466	0.465	0.467	0.00264575	0.532	0.517	0.516	0.521667	0.00896289
215	0.659	0.663	0.674	0.665333	0.00776745	0.646	0.645	0.642	0.644333	0.00208167	0.474	0.47	0.468	0.470667	0.00305505	0.538	0.523	0.523	0.528	0.00866025
220	0.671	0.676	0.685	0.677333	0.0070946	0.659	0.659	0.657	0.658333	0.0011547	0.481	0.478	0.474	0.477667	0.00351188	0.547	0.533	0.533	0.537667	0.0080829
225	0.683	0.686	0.697	0.688667	0.00737111	0.672	0.67	0.669	0.670333	0.00152753	0.484	0.482	0.477	0.481	0.00360555	0.553	0.539	0.54	0.544	0.00781025
230	0.694	0.697	0.706	0.699	0.006245	0.683	0.683	0.681	0.682333	0.0011547	0.488	0.488	0.481	0.485667	0.00404145	0.561	0.544	0.547	0.550667	0.00907377
235	0.705	0.706	0.716	0.709	0.00608276	0.698	0.697	0.693	0.696	0.00264575	0.491	0.492	0.485	0.489333	0.00378594	0.568	0.551	0.552	0.557	0.00953939
240	0.712	0.715	0.721	0.716	0.00458258	0.708	0.707	0.708	0.707667	0.00057735	0.494	0.499	0.49	0.494333	0.00450925	0.572	0.558	0.559	0.563	0.00781025
245	0.72	0.722	0.728	0.723333	0.00416333	0.719	0.718	0.72	0.719	0.001	0.5	0.504	0.495	0.499667	0.00450925	0.581	0.566	0.566	0.571	0.00866025
250	0.724	0.727	0.732	0.727667	0.00404145	0.727	0.726	0.725	0.726	0.001	0.5	0.508	0.495	0.501	0.00655744	0.585	0.57	0.571	0.575333	0.0083865
255	0.729	0.73	0.738	0.732333	0.00493288	0.733	0.731	0.733	0.732333	0.0011547	0.503	0.51	0.498	0.503667	0.00602771	0.59	0.576	0.577	0.581	0.00781025
260	0.736	0.737	0.743	0.738667	0.00378594	0.74	0.741	0.74	0.740333	0.00057735	0.506	0.515	0.503	0.508	0.006245	0.597	0.582	0.585	0.588	0.00793725
265	0.737	0.741	0.746	0.741333	0.00450925	0.744	0.744	0.746	0.744667	0.0011547	0.506	0.517	0.505	0.509333	0.00665833	0.602	0.586	0.589	0.592333	0.0085049
270	0.743	0.747	0.752	0.747333	0.00450925	0.749	0.749	0.755	0.751	0.0034641	0.511	0.52	0.507	0.512667	0.00665833	0.605	0.593	0.593	0.597	0.0069282
275	0.749	0.75	0.756	0.751667	0.00378594	0.756	0.756	0.756	0.756	1.35974e-16	0.511	0.522	0.507	0.513333	0.00776745	0.609	0.596	0.599	0.601333	0.00680686
280	0.753	0.754	0.762	0.756333	0.00493288	0.76	0.76	0.763	0.761	0.00173205	0.511	0.526	0.508	0.515	0.00964365	0.617	0.603	0.604	0.608	0.00781025
285	0.757	0.759	0.766	0.760667	0.00472582	0.765	0.765	0.767	0.765667	0.0011547	0.514	0.529	0.511	0.518	0.00964365	0.619	0.607	0.609	0.611667	0.0064291
290	0.763	0.763	0.769	0.765	0.0034641	0.772	0.772	0.772	0.772	1.35974e-16	0.516	0.533	0.513	0.520667	0.0107858	0.624	0.612	0.615	0.617	0.006245
295	0.764	0.766	0.772	0.767333	0.00416333	0.774	0.776	0.777	0.775667	0.00152753	0.517	0.533	0.513	0.521	0.010583	0.627	0.614	0.616	0.619	0.007
300	0.767	0.769	0.777	0.771	0.0052915	0.78	0.782	0.781	0.781	0.001	0.517	0.535	0.514	0.522	0.0113578	0.63	0.619	0.621	0.623333	0.00585947
305	0.77	0.773	0.781	0.774667	0.00568624	0.781	0.783	0.787	0.783667	0.00305505	0.516	0.537	0.514	0.522333	0.012741	0.632	0.623	0.625	0.626667	0.00472582
310	0.775	0.779	0.786	0.78	0.00556776	0.788	0.789	0.79	0.789	0.001	0.518	0.541	0.516	0.525	0.0138924	0.638	0.627	0.629	0.631333	0.00585947
315	0.781	0.782	0.788	0.783667	0.00378594	0.793	0.793	0.796	0.794	0.00173205	0.521	0.542	0.517	0.526667	0.0134288	0.641	0.629	0.635	0.635	0.006
320	0.782	0.785	0.792	0.786333	0.0051316	0.796	0.795	0.797	0.796	0.001	0.518	0.542	0.518	0.526	0.0138564	0.642	0.63	0.638	0.636667	0.0061101
325	0.785	0.789	0.795	0.789667	0.00503322	0.798	0.801	0.801	0.8	0.00173205	0.52	0.544	0.518	0.527333	0.0144684	0.646	0.634	0.639	0.639667	0.00602771
330	0.791	0.793	0.8	0.794667	0.00472582	0.802	0.803	0.807	0.804	0.00264575	0.519	0.545	0.517	0.527	0.0156205	0.646	0.637	0.642	0.641667	0.00450925
335	0.792	0.793	0.801	0.795333	0.00493288	0.804	0.806	0.812	0.807333	0.00416333	0.521	0.549	0.52	0.53	0.0164621	0.648	0.639	0.646	0.644333	0.00472582
340	0.797	0.797	0.806	0.8	0.00519615	0.805	0.806	0.812	0.807667	0.00378594	0.521	0.548	0.519	0.529333	0.0161967	0.651	0.64	0.647	0.646	0.00556776
345	0.798	0.801	0.809	0.802667	0.00568624	0.811	0.81	0.818	0.813	0.0043589	0.522	0.551	0.52	0.531	0.0173494	0.652	0.641	0.648	0.647	0.00556776
350	0.801	0.8	0.81	0.803667	0.00550757	0.812	0.811	0.818	0.813667	0.00378594	0.521	0.552	0.521	0.531333	0.0178979	0.651	0.644	0.649	0.648	0.00360555
355	0.806	0.807	0.815	0.809333	0.00493288	0.813	0.815	0.818	0.815333	0.00251661	0.523	0.552	0.52	0.531667	0.017673	0.651	0.643	0.649	0.647667	0.00416333
360	0.808	0.81	0.817	0.811667	0.00472582	0.813	0.813	0.813	0.813	1.35974e-16	0.511	0.536	0.509	0.518667	0.0150444	0.651	0.643	0.652	0.648667	0.00493288
365	0.811	0.811	0.819	0.813667	0.0046188	0.82	0.818	0.825	0.821	0.00360555	0.523	0.556	0.522	0.533667	0.0193477	0.653	0.648	0.656	0.652333	0.00404145
370	0.812	0.812	0.821	0.815	0.00519615	0.819	0.821	0.823	0.821	0.002	0.519	0.551	0.517	0.529	0.0190788	0.652	0.648	0.656	0.652	0.004
375	0.812	0.816	0.821	0.816333	0.00450925	0.823	0.822	0.829	0.824667	0.00378594	0.52	0.552	0.518	0.53	0.0190788	0.653	0.647	0.654	0.651333	0.00378594
380	0.81	0.81	0.82	0.813333	0.0057735	0.82	0.823	0.829	0.824	0.00458258	0.52	0.554	0.519	0.531	0.0199249	0.651	0.647	0.655	0.651	0.004
385	0.817	0.817	0.825	0.819667	0.0046188	0.823	0.826	0.828	0.825667	0.00251661	0.522	0.553	0.518	0.531	0.0191572	0.651	0.648	0.655	0.651333	0.00351188
390	0.817	0.817	0.824	0.819333	0.00404145	0.823	0.825	0.833	0.827	0.0052915	0.521	0.556	0.521	0.532667	0.0202073	0.65	0.647	0.653	0.65	0.003
395	0.817	0.818	0.824	0.819667	0.00378594	0.825	0.826	0.835	0.828667	0.00550757	0.521	0.555	0.52	0.532	0.0199249	0.649	0.645	0.652	0.648667	0.00351188
400	0.818	0.817	0.826	0.820333	0.00493288	0.825	0.827	0.833	0.828333	0.00416333	0.52	0.553	0.519	0.530667	0.0193477	0.647	0.642	0.652	0.647	0.005
405	0.813	0.814	0.82	0.815667	0.00378594	0.827	0.825	0.832	0.828	0.00360555	0.522	0.556	0.521	0.533	0.0199249	0.645	0.641	0.648	0.644667	0.00351188
410	0.817	0.813	0.825	0.818333	0.0061101	0.824	0.828	0.833	0.828333	0.00450925	0.522	0.557	0.522	0.533667	0.0202073	0.644	0.642	0.65	0.645333	0.00416333
415	0.819	0.817	0.825	0.820333	0.00416333	0.827	0.827	0.835	0.829667	0.0046188	0.52	0.554	0.52	0.531333	0.0196299	0.642	0.641	0.649	0.644	0.0043589
420	0.82	0.818	0.827	0.821667	0.00472582	0.825	0.827	0.831	0.827667	0.00305505	0.512	0.544	0.511	0.522333	0.0187705	0.64	0.639	0.646	0.641667	0.00378594
425	0.817	0.817	0.826	0.82	0.00519615	0.828	0.827	0.833	0.829333	0.00321455	0.518	0.552	0.517	0.529	0.0199249	0.642	0.641	0.648	0.643667	0.00378594
430	0.818	0.818	0.828	0.821333	0.0057735	0.828	0.829	0.836	0.831	0.0043589	0.514	0.552	0.515	0.527	0.0216564	0.641	0.635	0.644	0.64	0.00458258
435	0.819	0.82	0.828	0.822333	0.00493288	0.829	0.83	0.835	0.831333	0.00321455	0.516	0.549	0.516	0.527	0.0190526	0.64	0.636	0.645	0.640333	0.00450925
440	0.82	0.822	0.827	0.823	0.00360555	0.829	0.83	0.834	0.831	0.00264575	0.514	0.545	0.513	0.524	0.0181934	0.64	0.634	0.643	0.639	0.00458258
445	0.818	0.818	0.823	0.819667	0.00288675	0.828	0.83	0.833	0.830333	0.00251661	0.512	0.546	0.51	0.522667	0.020232	0.636	0.633	0.64	0.636333	0.00351188
450	0.819	0.82	0.827	0.822	0.0043589	0.831	0.83	0.834	0.831667	0.00208167	0.512	0.546	0.512	0.523333	0.0196299	0.635	0.632	0.641	0.636	0.00458258
455	0.82	0.82	0.829	0.823	0.00519615	0.827	0.83	0.832	0.829667	0.00251661	0.51	0.544	0.511	0.521667	0.0193477	0.635	0.631	0.639	0.635	0.004
460	0.822	0.821	0.83	0.824333	0.00493288	0.828	0.83	0.833	0.830333	0.00251661	0.511	0.545	0.51	0.522	0.0199249	0.635	0.63	0.639	0.634667	0.00450925
465	0.822	0.822	0.829	0.824333	0.00404145	0.828	0.83	0.832	0.83	0.002	0.511	0.544	0.509	0.521333	0.0196554	0.632	0.629	0.638	0.633	0.00458258
470	0.822	0.82	0.828	0.823333	0.00416333	0.826	0.83	0.834	0.83	0.004	0.508	0.542	0.509	0.519667	0.0193477	0.633	0.626	0.636	0.631667	0.0051316
475	0.818	0.819	0.829	0.822	0.00608276	0.827	0.829	0.834	0.83	0.00360555	0.508	0.541	0.508	0.519	0.0190526	0.63	0.625	0.633	0.629333	0.00404145
480	0.821	0.819	0.83	0.823333	0.00585947	0.826	0.831	0.832	0.829667	0.00321455	0.507	0.541	0.506	0.518	0.0199249	0.63	0.626	0.633	0.629667	0.00351188
485	0.816	0.817	0.827	0.82	0.00608276	0.827	0.83	0.834	0.830333	0.00351188	0.506	0.54	0.506	0.517333	0.0196299	0.627	0.623	0.631	0.627	0.004
490	0.82	0.819	0.83	0.823	0.00608276	0.827	0.831	0.835	0.831	0.004	0.506	0.54	0.508	0.518	0.0190788	0.626	0.623	0.631	0.626667	0.00404145
495	0.818	0.818	0.828	0.821333	0.0057735	0.826	0.831	0.832	0.829667	0.00321455	0.502	0.537	0.502	0.513667	0.0202073	0.626	0.621	0.629	0.625333	0.00404145
500	0.82	0.819	0.83	0.823	0.00608276	0.828	0.831	0.836	0.831667	0.00404145	0.505	0.539	0.504	0.516	0.0199249	0.626	0.622	0.63	0.626	0.004
505	0.82	0.822	0.831	0.824333	0.00585947	0.828	0.831	0.834	0.831	0.003	0.506	0.54	0.506	0.517333	0.0196299	0.624	0.62	0.626	0.623333	0.00305505
510	0.816	0.815	0.826	0.819	0.00608276	0.827	0.832	0.834	0.831	0.00360555	0.505	0.539	0.505	0.516333	0.0196299	0.623	0.618	0.626	0.622333	0.00404145
515	0.819	0.818	0.828	0.821667	0.00550757	0.83	0.833	0.835	0.832667	0.00251661	0.504	0.538	0.505	0.515667	0.0193477	0.62	0.618	0.626	0.621333	0.00416333
520	0.819	0.818	0.828	0.821667	0.00550757	0.828	0.831	0.833	0.830667	0.00251661	0.504	0.537	0.505	0.515333	0.0187705	0.62	0.617	0.624	0.620333	0.00351188
525	0.817	0.818	0.828	0.821	0.00608276	0.827	0.83	0.834	0.830333	0.00351188	0.502	0.535	0.503	0.513333	0.0187705	0.619	0.615	0.623	0.619	0.004
530	0.818	0.82	0.829	0.822333	0.00585947	0.829	0.832	0.836	0.832333	0.00351188	0.502	0.535	0.501	0.512667	0.0193477	0.62	0.614	0.622	0.618667	0.00416333
535	0.815	0.815	0.826	0.818667	0.00635085	0.827	0.828	0.831	0.828667	0.00208167	0.5	0.533	0.501	0.511333	0.0187705	0.617	0.614	0.62	0.617	0.003
540	0.816	0.817	0.826	0.819667	0.00550757	0.829	0.83	0.833	0.830667	0.00208167	0.499	0.532	0.5	0.510333	0.0187705	0.617	0.612	0.623	0.617333	0.00550757
545	0.816	0.814	0.825	0.818333	0.00585947	0.825	0.828	0.83	0.827667	0.00251661	0.497	0.529	0.499	0.508333	0.0179258	0.614	0.609	0.622	0.615	0.00655744
550	0.818	0.815	0.826	0.819667	0.00568624	0.828	0.832	0.834	0.831333	0.00305505	0.5	0.531	0.5	0.510333	0.0178979	0.616	0.611	0.624	0.617	0.00655744
555	0.814	0.816	0.825	0.818333	0.00585947	0.826	0.83	0.832	0.829333	0.00305505	0.497	0.529	0.498	0.508	0.0181934	0.613	0.608	0.616	0.612333	0.00404145
560	0.816	0.816	0.824	0.818667	0.0046188	0.826	0.829	0.832	0.829	0.003	0.498	0.53	0.502	0.51	0.0174356	0.613	0.608	0.616	0.612333	0.00404145
565	0.814	0.818	0.827	0.819667	0.00665833	0.826	0.827	0.832	0.828333	0.00321455	0.499	0.528	0.502	0.509667	0.0159478	0.611	0.608	0.615	0.611333	0.00351188
570	0.813	0.816	0.825	0.818	0.006245	0.825	0.827	0.832	0.828	0.00360555	0.497	0.526	0.499	0.507333	0.0161967	0.611	0.608	0.616	0.611667	0.00404145
575	0.814	0.817	0.825	0.818667	0.00568624	0.825	0.827	0.832	0.828	0.00360555	0.498	0.527	0.499	0.508	0.0164621	0.611	0.607	0.615	0.611	0.004
580	0.813	0.814	0.823	0.816667	0.00550757	0.824	0.825	0.827	0.825333	0.00152753	0.495	0.524	0.497	0.505333	0.0161967	0.609	0.604	0.613	0.608667	0.00450925
585	0.812	0.815	0.82	0.815667	0.00404145	0.823	0.825	0.826	0.824667	0.00152753	0.494	0.524	0.499	0.505667	0.0160728	0.609	0.603	0.62	0.610667	0.00862168
590	0.81	0.813	0.822	0.815	0.006245	0.82	0.822	0.824	0.822	0.002	0.494	0.524	0.497	0.505	0.0165227	0.606	0.603	0.612	0.607	0.00458258
595	0.811	0.814	0.819	0.814667	0.00404145	0.818	0.821	0.822	0.820333	0.00208167	0.493	0.522	0.496	0.503667	0.0159478	0.605	0.6	0.61	0.605	0.005
600	0.81	0.815	0.821	0.815333	0.00550757	0.819	0.821	0.822	0.820667	0.00152753	0.492	0.521	0.499	0.504	0.0151327	0.605	0.599	0.609	0.604333	0.00503322
605	0.811	0.813	0.818	0.814	0.00360555	0.817	0.819	0.82	0.818667	0.00152753	0.493	0.523	0.496	0.504	0.0165227	0.604	0.602	0.609	0.605	0.00360555
610	0.809	0.812	0.816	0.812333	0.00351188	0.816	0.818	0.82	0.818	0.002	0.491	0.52	0.496	0.502333	0.0155027	0.603	0.601	0.609	0.604333	0.00416333
615	0.807	0.811	0.816	0.811333	0.00450925	0.812	0.818	0.819	0.816333	0.00378594	0.492	0.519	0.496	0.502333	0.0145717	0.603	0.599	0.618	0.606667	0.0100167
620	0.807	0.813	0.815	0.811667	0.00416333	0.813	0.817	0.818	0.816	0.00264575	0.494	0.52	0.499	0.504333	0.0137961	0.603	0.599	0.616	0.606	0.00888819
625	0.805	0.809	0.813	0.809	0.004	0.813	0.815	0.814	0.814	0.001	0.49	0.518	0.496	0.501333	0.0147422	0.6	0.596	0.613	0.603	0.00888819
630	0.805	0.809	0.811	0.808333	0.00305505	0.81	0.817	0.817	0.814667	0.00404145	0.491	0.518	0.497	0.502	0.0141774	0.6	0.598	0.615	0.604333	0.00929157
635	0.806	0.808	0.811	0.808333	0.00251661	0.808	0.813	0.813	0.811333	0.00288675	0.488	0.515	0.494	0.499	0.0141774	0.6	0.595	0.605	0.6	0.005
640	0.803	0.807	0.808	0.806	0.00264575	0.808	0.81	0.813	0.810333	0.00251661	0.488	0.516	0.496	0.5	0.0144222	0.598	0.594	0.602	0.598	0.004
645	0.802	0.806	0.808	0.805333	0.00305505	0.806	0.81	0.814	0.81	0.004	0.487	0.515	0.496	0.499333	0.0142945	0.595	0.594	0.604	0.597667	0.00550757
650	0.8	0.804	0.806	0.803333	0.00305505	0.805	0.811	0.81	0.808667	0.00321455	0.487	0.515	0.495	0.499	0.0144222	0.598	0.594	0.601	0.597667	0.00351188
655	0.8	0.8	0.805	0.801667	0.00288675	0.805	0.808	0.808	0.807	0.00173205	0.486	0.513	0.493	0.497333	0.0140119	0.594	0.597	0.6	0.597	0.003
660	0.802	0.803	0.806	0.803667	0.00208167	0.804	0.808	0.806	0.806	0.002	0.485	0.513	0.495	0.497667	0.0141892	0.594	0.592	0.608	0.598	0.0087178
665	0.801	0.8	0.804	0.801667	0.00208167	0.804	0.807	0.807	0.806	0.00173205	0.484	0.513	0.494	0.497	0.0147309	0.592	0.59	0.605	0.595667	0.00814453
670	0.798	0.802	0.804	0.801333	0.00305505	0.801	0.805	0.804	0.803333	0.00208167	0.482	0.511	0.493	0.495333	0.0146401	0.591	0.587	0.608	0.595333	0.0111505
675	0.799	0.802	0.805	0.802	0.003	0.802	0.804	0.807	0.804333	0.00251661	0.483	0.513	0.493	0.496333	0.0152753	0.591	0.589	0.609	0.596333	0.0110151
680	0.795	0.798	0.802	0.798333	0.00351188	0.8	0.804	0.804	0.802667	0.0023094	0.482	0.51	0.492	0.494667	0.0141892	0.589	0.587	0.606	0.594	0.0104403
685	0.794	0.798	0.802	0.798	0.004	0.801	0.805	0.805	0.803667	0.0023094	0.484	0.512	0.493	0.496333	0.0142945	0.589	0.588	0.597	0.591333	0.00493288
690	0.794	0.797	0.801	0.797333	0.00351188	0.798	0.804	0.802	0.801333	0.00305505	0.481	0.51	0.493	0.494667	0.0145717	0.587	0.585	0.597	0.589667	0.0064291
695	0.793	0.796	0.802	0.797	0.00458258	0.798	0.802	0.803	0.801	0.00264575	0.48	0.51	0.492	0.494	0.0150997	0.587	0.587	0.608	0.594	0.0121244
700	0.792	0.794	0.798	0.794667	0.00305505	0.798	0.802	0.803	0.801	0.00264575	0.481	0.509	0.491	0.493667	0.0141892	0.585	0.583	0.592	0.586667	0.00472582
705	0.793	0.795	0.798	0.795333	0.00251661	0.798	0.801	0.801	0.8	0.00173205	0.481	0.508	0.491	0.493333	0.0136504	0.585	0.583	0.599	0.589	0.0087178
710	0.791	0.793	0.797	0.793667	0.00305505	0.796	0.799	0.799	0.798	0.00173205	0.48	0.509	0.491	0.493333	0.0146401	0.584	0.581	0.603	0.589333	0.0119304
715	0.791	0.796	0.797	0.794667	0.00321455	0.801	0.798	0.797	0.798667	0.00208167	0.478	0.506	0.489	0.491	0.0141067	0.584	0.581	0.588	0.584333	0.00351188
720	0.788	0.788	0.794	0.79	0.0034641	0.793	0.797	0.796	0.795333	0.00208167	0.477	0.505	0.49	0.490667	0.0140119	0.582	0.578	0.588	0.582667	0.00503322
